# Supplementary material for: Peptidome Analysis of Cerebrospinal Fluid by LC-MALDI MS
Source: PLoS One. 2012 Aug 6;7(8):e42555. doi: 10.1371/journal.pone.0042555 (PMC3412831; doi:10.1371/journal.pone.0042555)
Supplement: Table S1 — List of identified peptides from the analysis of the CSF peptidome using LC-MALDI MS/MS. (XLS) [file pone.0042555.s001.xls]

## Sheet: 1pep27 0.6Da
Row	User Flag	OK	Cmpd.	m/z meas.	Mr calc.	z	Δ m/z [ppm]	RMS90 [ppm]	Rt [min]	Scores	#Cmpds.	Rank	P	Sequence	Modifications	Type	Range	Location	Accession	Protein
1	Green	true	451	905.4679	904.4515	1	10.06	141.63	72.13	23.7 (M:23.7)	1	1	0	G.RGGEPRAY.F		CID	422 - 429	/LC MALDI CSF/CSF peptide fraction/20101109_jg_CSF/"MS/MS_(905.47)"	SCG1_HUMAN	Secretogranin-1 OS=Homo sapiens GN=CHGB PE=1 SV=2
2	Green	true	1716	1177.4917	1176.4757	1	7.38	275.39	98.71	26.8 (M:26.8)	2	1	0	A.YFMSDTREE.K		CID	429 - 437	/LC MALDI CSF/CSF peptide fraction/20101109_jg_CSF/"MS/MS_(1177.49)"	SCG1_HUMAN	Secretogranin-1 OS=Homo sapiens GN=CHGB PE=1 SV=2
3	Green	true	1230	1350.4965	1349.4895	1	-0.23	188.00	92.89	72.0 (M:72.0)	2	1	0	R.PQSEESWDEED.K		CID	375 - 385	/LC MALDI CSF/CSF peptide fraction/20101209 CSF 20 ACN/"MS/MS_(1350.50)"	SCG1_HUMAN	Secretogranin-1 OS=Homo sapiens GN=CHGB PE=1 SV=2
4	Green	true	973	1369.6795	1368.6634	1	6.47	133.41	83.16	37.6 (M:37.6)	1	1	0	K.EELVARSETHAAG.H		CID	211 - 223	/LC MALDI CSF/CSF peptide fraction/20101109_jg_CSF/"MS/MS_(1369.68)"	SCG1_HUMAN	Secretogranin-1 OS=Homo sapiens GN=CHGB PE=1 SV=2
5	Green	true	601	1377.6364	1376.6109	1	13.21	126.87	74.80	35.4 (M:35.4)	1	1	0	R.FQDKQYSSHHT.A		CID	501 - 511	/LC MALDI CSF/CSF peptide fraction/20101109_jg_CSF/"MS/MS_(1377.64)"	SCG1_HUMAN	Secretogranin-1 OS=Homo sapiens GN=CHGB PE=1 SV=2
6	Green	true	453	1378.5562	1377.5433	1	4.08	133.97	71.96	48.3 (M:48.3)	3	1	0	A.HGYGEESEEERG.L		CID	399 - 410	/LC MALDI CSF/CSF peptide fraction/20101109_jg_CSF/"MS/MS_(1378.56)"	SCG1_HUMAN	Secretogranin-1 OS=Homo sapiens GN=CHGB PE=1 SV=2
7	Green	true	1101	1506.5983	1505.5906	1	0.25	248.19	94.06	78.4 (M:78.4)	5	1	0	P.RPQSEESWDEED.K		CID	374 - 385	/LC MALDI CSF/CSF peptide fraction/20101206 MH CSF 20% ACN/"MS/MS_(1506.60)"	SCG1_HUMAN	Secretogranin-1 OS=Homo sapiens GN=CHGB PE=1 SV=2
8	Green	true	846	1577.7191	1576.6906	1	13.43	204.32	74.47	57.0 (M:57.0)	2	1	0	R.FQDKQYSSHHTAE.K		CID	501 - 513	/LC MALDI CSF/CSF peptide fraction/20101110_jg_CSF/"MS/MS_(1577.72)"	SCG1_HUMAN	Secretogranin-1 OS=Homo sapiens GN=CHGB PE=1 SV=2
9	Green	true	737	1678.7812	1677.7642	1	5.82	182.54	83.69	57.1 (M:57.1)	4	1	0	G.EGHHRVQENQMDKA.R		CID	443 - 456	/LC MALDI CSF/CSF peptide fraction/20101209 CSF 20 ACN/"MS/MS_(1678.78)"	SCG1_HUMAN	Secretogranin-1 OS=Homo sapiens GN=CHGB PE=1 SV=2
10	Green	true	785	1733.8078	1732.7917	1	5.06	221.81	79.49	47.2 (M:47.2)	3	1	0	A.RFQDKQYSSHHTAE.K		CID	500 - 513	/LC MALDI CSF/CSF peptide fraction/20101109_jg_CSF/"MS/MS_(1733.81)"	SCG1_HUMAN	Secretogranin-1 OS=Homo sapiens GN=CHGB PE=1 SV=2
11	Green	true	772	1735.7703	1734.7856	1	-13.01	616.98	83.86	62.7 (M:62.7)	5	1	0	L.GEGHHRVQENQMDKA.R		CID	442 - 456	/LC MALDI CSF/CSF peptide fraction/20101209 CSF 20 ACN/"MS/MS_(1735.77)"	SCG1_HUMAN	Secretogranin-1 OS=Homo sapiens GN=CHGB PE=1 SV=2
12	Green	true	1126	1738.9407	1737.9373	1	-2.26	185.82	94.56	72.4 (M:72.4)	3	1	0	A.IKKEELVARSETHAAG.H		CID	208 - 223	/LC MALDI CSF/CSF peptide fraction/20101206 MH CSF 20% ACN/"MS/MS_(1738.94)"	SCG1_HUMAN	Secretogranin-1 OS=Homo sapiens GN=CHGB PE=1 SV=2
13	Green	true	187	1785.7191	1784.7085	1	1.85	203.24	66.78	65.2 (M:65.2)	2	1	0	S.QESGEETGSQENHPQE.S		CID	237 - 252	/LC MALDI CSF/CSF peptide fraction/20101109_jg_CSF/"MS/MS_(1785.72)"	SCG1_HUMAN	Secretogranin-1 OS=Homo sapiens GN=CHGB PE=1 SV=2
14	Green	true	837	1813.6857	1812.6810	1	-1.41	207.20	85.53	116.8 (M:116.8)	3	1	0	R.EDEEEEEGENYQKGE.R		CID	163 - 177	/LC MALDI CSF/CSF peptide fraction/20101209 CSF 20 ACN/"MS/MS_(1813.69)"	SCG1_HUMAN	Secretogranin-1 OS=Homo sapiens GN=CHGB PE=1 SV=2
15	Green	true	2779	1878.8390	1877.8180	1	7.29	258.88	105.40	43.8 (M:43.8)	4	1	0	E.YRAPRPQSEESWDEE.D		CID	370 - 384	/LC MALDI CSF/CSF peptide fraction/20101110_jg_CSF/"MS/MS_(1878.84)"	SCG1_HUMAN	Secretogranin-1 OS=Homo sapiens GN=CHGB PE=1 SV=2
16	Green	true	1972	1956.8122	1955.8061	1	-0.61	267.32	87.77	138.5 (M:138.5)	3	1	0	K.SAEFPDFYDSEEPVSTH.Q		CID	617 - 633	/LC MALDI CSF/CSF peptide fraction/20110602 30kDa CSF replicates run2/"MS/MS_(1956.81)"	SCG1_HUMAN	Secretogranin-1 OS=Homo sapiens GN=CHGB PE=1 SV=2
17	Green	true	860	1969.8727	1968.8661	1	-0.34	183.09	85.70	47.9 (M:47.9)	2	1	0	R.SSQGGSLPSEEKGHPQEES.E		CID	293 - 311	/LC MALDI CSF/CSF peptide fraction/20101209 CSF 20 ACN/"MS/MS_(1969.87)"	SCG1_HUMAN	Secretogranin-1 OS=Homo sapiens GN=CHGB PE=1 SV=2
18	Green	true	1613	1993.8480	1992.8450	1	-2.13	267.96	107.62	82.0 (M:82.0)	5	1	0	E.YRAPRPQSEESWDEED.K		CID	370 - 385	/LC MALDI CSF/CSF peptide fraction/20101206 MH CSF 20% ACN/"MS/MS_(1993.85)"	SCG1_HUMAN	Secretogranin-1 OS=Homo sapiens GN=CHGB PE=1 SV=2
19	Green	true	148	2019.9763	2018.9518	1	8.51	236.84	59.09	81.9 (M:81.9)	3	1	0	R.SETHAAGHSQEKTHSREK.S		CID	217 - 234	/LC MALDI CSF/CSF peptide fraction/20101110_jg_CSF/"MS/MS_(2019.98)"	SCG1_HUMAN	Secretogranin-1 OS=Homo sapiens GN=CHGB PE=1 SV=2
20	Green	true	939	2025.8163	2024.7930	1	7.89	326.41	82.16	122.6 (M:122.6)	3	1	0	P.RSQEESEEGEEDATSEVD.K		CID	258 - 275	/LC MALDI CSF/CSF peptide fraction/20101109_jg_CSF/"MS/MS_(2025.82)"	SCG1_HUMAN	Secretogranin-1 OS=Homo sapiens GN=CHGB PE=1 SV=2
21	Green	true	760	2060.9896	2059.9770	1	2.56	234.78	78.48	52.3 (M:52.3)	3	1	0	P.SDSQVSEEVKTRHSEKSQ.R		CID	144 - 161	/LC MALDI CSF/CSF peptide fraction/20101109_jg_CSF/"MS/MS_(2060.99)"	SCG1_HUMAN	Secretogranin-1 OS=Homo sapiens GN=CHGB PE=1 SV=2
22	Green	true	907	2098.9211	2097.9087	1	2.45	303.69	86.87	37.0 (M:37.0)	4	1	0	R.SSQGGSLPSEEKGHPQEESE.E		CID	293 - 312	/LC MALDI CSF/CSF peptide fraction/20101209 CSF 20 ACN/"MS/MS_(2098.92)"	SCG1_HUMAN	Secretogranin-1 OS=Homo sapiens GN=CHGB PE=1 SV=2
23	Green	true	157	2107.0054	2105.9839	1	6.77	343.04	59.09	68.5 (M:68.5)	3	1	0	R.SETHAAGHSQEKTHSREKS.S		CID	217 - 235	/LC MALDI CSF/CSF peptide fraction/20101110_jg_CSF/"MS/MS_(2107.01)"	SCG1_HUMAN	Secretogranin-1 OS=Homo sapiens GN=CHGB PE=1 SV=2
24	Green	true	850	2126.9088	2125.9036	1	-0.98	150.64	85.53	101.4 (M:101.4)	3	1	0	Q.GGSLPSEEKGHPQEESEESN.V		CID	296 - 315	/LC MALDI CSF/CSF peptide fraction/20101209 CSF 20 ACN/"MS/MS_(2126.91)"	SCG1_HUMAN	Secretogranin-1 OS=Homo sapiens GN=CHGB PE=1 SV=2
25	Green	true	1149	2184.8897	2183.8727	1	4.45	320.11	77.98	75.3 (M:75.3)	3	1	0	K.SQREDEEEEEGENYQKGE.R		CID	160 - 177	/LC MALDI CSF/CSF peptide fraction/20101110_jg_CSF/"MS/MS_(2184.89)"	SCG1_HUMAN	Secretogranin-1 OS=Homo sapiens GN=CHGB PE=1 SV=2
26	Green	true	134	2194.0395	2193.0159	1	7.45	154.74	58.76	179.9 (M:179.9)	4	1	0	R.SETHAAGHSQEKTHSREKSS.Q		CID	217 - 236	/LC MALDI CSF/CSF peptide fraction/20101110_jg_CSF/"MS/MS_(2194.04)"	SCG1_HUMAN	Secretogranin-1 OS=Homo sapiens GN=CHGB PE=1 SV=2
27	Green	true	1219	2307.0849	2306.0887	1	-4.81	159.64	96.90	48.9 (M:48.9)	4	1	0	Q.QGDLQDTKENREEARFQDK.Q		CID	486 - 504	/LC MALDI CSF/CSF peptide fraction/20101206 MH CSF 20% ACN/"MS/MS_(2307.08)"	SCG1_HUMAN	Secretogranin-1 OS=Homo sapiens GN=CHGB PE=1 SV=2
28	Green	true	1073	2313.0219	2312.0040	1	4.57	166.93	90.05	97.8 (M:97.8)	3	1	0	Q.GGSLPSEEKGHPQEESEESNVS.M		CID	296 - 317	/LC MALDI CSF/CSF peptide fraction/20101209 CSF 20 ACN/"MS/MS_(2313.02)"	SCG1_HUMAN	Secretogranin-1 OS=Homo sapiens GN=CHGB PE=1 SV=2
29	Green	true	913	2315.0009	2313.9833	1	4.46	198.36	87.03	31.5 (M:31.5)	3	1	0	R.SSQGGSLPSEEKGHPQEESEES.N		CID	293 - 314	/LC MALDI CSF/CSF peptide fraction/20101209 CSF 20 ACN/"MS/MS_(2315.00)"	SCG1_HUMAN	Secretogranin-1 OS=Homo sapiens GN=CHGB PE=1 SV=2
30	Green	true	882	2342.0033	2340.9942	1	0.78	131.19	86.20	65.8 (M:65.8)	2	1	0	S.SQGGSLPSEEKGHPQEESEESN.V		CID	294 - 315	/LC MALDI CSF/CSF peptide fraction/20101209 CSF 20 ACN/"MS/MS_(2342.00)"	SCG1_HUMAN	Secretogranin-1 OS=Homo sapiens GN=CHGB PE=1 SV=2
31	Green	true	496	2370.0248	2369.0004	1	7.24	199.95	67.78	44.8 (M:44.8)	2	1	0	S.SQESGEETGSQENHPQESKGQP.R		CID	236 - 257	/LC MALDI CSF/CSF peptide fraction/20101110_jg_CSF/"MS/MS_(2370.02)"	SCG1_HUMAN	Secretogranin-1 OS=Homo sapiens GN=CHGB PE=1 SV=2
32	Green	true	1904	2395.9894	2394.9836	1	-0.63	139.64	109.27	81.6 (M:81.6)	7	1	0	R.GSEEYRAPRPQSEESWDEED.K		CID	366 - 385	/LC MALDI CSF/CSF peptide fraction/20101209 CSF 20 ACN/"MS/MS_(2395.99)"	SCG1_HUMAN	Secretogranin-1 OS=Homo sapiens GN=CHGB PE=1 SV=2
33	Green	true	876	2429.0382	2428.0262	1	1.93	124.02	86.20	142.1 (M:142.1)	6	1	0	R.SSQGGSLPSEEKGHPQEESEESN.V		CID	293 - 315	/LC MALDI CSF/CSF peptide fraction/20101209 CSF 20 ACN/"MS/MS_(2429.04)"	SCG1_HUMAN	Secretogranin-1 OS=Homo sapiens GN=CHGB PE=1 SV=2
34	Green	true	362	2439.1033	2438.0694	1	10.90	215.51	65.94	72.3 (M:72.3)	3	1	0	S.QESGEETGSQENHPQESKGQPR.S		CID	237 - 258	/LC MALDI CSF/CSF peptide fraction/20101110_jg_CSF/"MS/MS_(2439.10)"	SCG1_HUMAN	Secretogranin-1 OS=Homo sapiens GN=CHGB PE=1 SV=2
35	Green	true	860	2523.0767	2522.0528	1	6.57	128.12	90.05	127.5 (M:127.5)	6	1	0	E.SKGQPRSQEESEEGEEDATSEVD.K		CID	253 - 275	/LC MALDI CSF/CSF peptide fraction/20101206 MH CSF 20% ACN/"MS/MS_(2523.08)"	SCG1_HUMAN	Secretogranin-1 OS=Homo sapiens GN=CHGB PE=1 SV=2
36	Green	true	351	2526.1011	2525.1015	1	-3.02	217.31	69.12	36.8 (M:36.8)	2	1	0	S.SQESGEETGSQENHPQESKGQPR.S		CID	236 - 258	/LC MALDI CSF/CSF peptide fraction/20101109_jg_CSF/"MS/MS_(2526.10)"	SCG1_HUMAN	Secretogranin-1 OS=Homo sapiens GN=CHGB PE=1 SV=2
37	Green	true	1503	2615.1711	2614.1267	1	14.20	95.22	84.67	150.3 (M:150.3)	7	1	0	R.SSQGGSLPSEEKGHPQEESEESNVS.M		CID	293 - 317	/LC MALDI CSF/CSF peptide fraction/20101110_jg_CSF/"MS/MS_(2615.17)"	SCG1_HUMAN	Secretogranin-1 OS=Homo sapiens GN=CHGB PE=1 SV=2
38	Green	true	916	2666.1284	2665.1012	1	7.48	168.11	87.20	150.9 (M:150.9)	6	1	0	R.HSEKSQREDEEEEEGENYQKGE.R		CID	156 - 177	/LC MALDI CSF/CSF peptide fraction/20101209 CSF 20 ACN/"MS/MS_(2666.13)"	SCG1_HUMAN	Secretogranin-1 OS=Homo sapiens GN=CHGB PE=1 SV=2
39	Green	true	2576	2743.2765	2742.2481	1	7.69	278.74	100.88	58.5 (M:58.5)	4	1	0	G.EEGAPGKWQQQGDLQDTKENREEA.R		CID	476 - 499	/LC MALDI CSF/CSF peptide fraction/20101110_jg_CSF/"MS/MS_(2743.28)"	SCG1_HUMAN	Secretogranin-1 OS=Homo sapiens GN=CHGB PE=1 SV=2
40	Green	true	1622	2746.1488	2745.1672	1	-9.34	116.14	101.41	122.1 (M:122.1)	6	1	0	R.SSQGGSLPSEEKGHPQEESEESNVSM.A		CID	293 - 318	/LC MALDI CSF/CSF peptide fraction/20101209 CSF 20 ACN/"MS/MS_(2746.15)"	SCG1_HUMAN	Secretogranin-1 OS=Homo sapiens GN=CHGB PE=1 SV=2
41	Green	true	2820	2763.2792	2762.2532	1	6.77	360.76	105.40	55.3 (M:55.3)	5	1	0	N.YGEEGAPGKWQQQGDLQDTKENRE.E		CID	474 - 497	/LC MALDI CSF/CSF peptide fraction/20101110_jg_CSF/"MS/MS_(2763.28)"	SCG1_HUMAN	Secretogranin-1 OS=Homo sapiens GN=CHGB PE=1 SV=2
42	Green	true	1310	2783.2142	2782.2278	1	-7.50	262.18	95.56	60.2 (M:60.2)	3	1	0	A.DASEAHESSSRGEAGAPGEEDIQGPTKA.D		CID	91 - 118	/LC MALDI CSF/CSF peptide fraction/20101209 CSF 20 ACN/"MS/MS_(2783.21)"	SCG1_HUMAN	Secretogranin-1 OS=Homo sapiens GN=CHGB PE=1 SV=2
43	Green	true	1670	2800.2869	2799.2696	1	3.58	299.13	103.92	55.4 (M:55.4)	5	1	0	Y.GEEGAPGKWQQQGDLQDTKENREEA.R		CID	475 - 499	/LC MALDI CSF/CSF peptide fraction/20101209 CSF 20 ACN/"MS/MS_(2800.29)"	SCG1_HUMAN	Secretogranin-1 OS=Homo sapiens GN=CHGB PE=1 SV=2
44	Green	true	2397	2817.2325	2816.2043	1	7.44	154.94	97.71	157.8 (M:157.8)	4	1	0	R.SSQGGSLPSEEKGHPQEESEESNVSMA.S		CID	293 - 319	/LC MALDI CSF/CSF peptide fraction/20101110_jg_CSF/"MS/MS_(2817.23)"	SCG1_HUMAN	Secretogranin-1 OS=Homo sapiens GN=CHGB PE=1 SV=2
45	Green	true	1334	2854.2470	2853.2649	1	-8.82	290.09	96.06	175.7 (M:175.7)	5	1	0	P.ADASEAHESSSRGEAGAPGEEDIQGPTKA.D		CID	90 - 118	/LC MALDI CSF/CSF peptide fraction/20101209 CSF 20 ACN/"MS/MS_(2854.25)"	SCG1_HUMAN	Secretogranin-1 OS=Homo sapiens GN=CHGB PE=1 SV=2
46	Green	true	1872	2877.3025	2876.2961	1	-0.32	305.46	108.60	109.5 (M:109.5)	5	1	0	L.NYGEEGAPGKWQQQGDLQDTKENRE.E		CID	473 - 497	/LC MALDI CSF/CSF peptide fraction/20101209 CSF 20 ACN/"MS/MS_(2877.30)"	SCG1_HUMAN	Secretogranin-1 OS=Homo sapiens GN=CHGB PE=1 SV=2
47	Green	true	1455	2904.2426	2903.2363	1	-0.34	118.74	98.91	160.5 (M:160.5)	7	1	0	R.SSQGGSLPSEEKGHPQEESEESNVSMAS.L		CID	293 - 320	/LC MALDI CSF/CSF peptide fraction/20101209 CSF 20 ACN/"MS/MS_(2904.24)"	SCG1_HUMAN	Secretogranin-1 OS=Homo sapiens GN=CHGB PE=1 SV=2
48	Green	true	1830	2928.2613	2927.2707	1	-5.68	88.89	112.14	55.5 (M:55.5)	4	1	0	R.YRGRGSEEYRAPRPQSEESWDEED.K		CID	362 - 385	/LC MALDI CSF/CSF peptide fraction/20101206 MH CSF 20% ACN/"MS/MS_(2928.26)"	SCG1_HUMAN	Secretogranin-1 OS=Homo sapiens GN=CHGB PE=1 SV=2
49	Green	true	1879	2963.3373	2962.3329	1	-0.98	186.12	109.10	154.5 (M:154.5)	8	1	0	N.YGEEGAPGKWQQQGDLQDTKENREEA.R		CID	474 - 499	/LC MALDI CSF/CSF peptide fraction/20101209 CSF 20 ACN/"MS/MS_(2963.34)"	SCG1_HUMAN	Secretogranin-1 OS=Homo sapiens GN=CHGB PE=1 SV=2
50	Green	true	1441	3066.3497	3065.3446	1	-0.71	260.37	98.57	120.9 (M:120.9)	5	1	0	R.DPADASEAHESSSRGEAGAPGEEDIQGPTKA.D		CID	88 - 118	/LC MALDI CSF/CSF peptide fraction/20101209 CSF 20 ACN/"MS/MS_(3066.35)"	SCG1_HUMAN	Secretogranin-1 OS=Homo sapiens GN=CHGB PE=1 SV=2
51	Green	true	2179	3074.3106	3073.3418	1	-12.53	148.54	114.96	89.4 (M:89.4)	2	1	0	R.SSQGGSLPSEEKGHPQEESEESNVSMASLG.E		CID	293 - 322	/LC MALDI CSF/CSF peptide fraction/20101209 CSF 20 ACN/"MS/MS_(3074.31)"	SCG1_HUMAN	Secretogranin-1 OS=Homo sapiens GN=CHGB PE=1 SV=2
52	Green	true	1919	3077.3730	3076.3758	1	-3.29	278.77	110.11	108.9 (M:108.9)	6	1	0	L.NYGEEGAPGKWQQQGDLQDTKENREEA.R		CID	473 - 499	/LC MALDI CSF/CSF peptide fraction/20101209 CSF 20 ACN/"MS/MS_(3077.37)"	SCG1_HUMAN	Secretogranin-1 OS=Homo sapiens GN=CHGB PE=1 SV=2
53	Green	true	2134	3166.4116	3165.4235	1	-6.06	279.40	118.17	155.9 (M:155.9)	9	1	0	R.GEAGAPGEEDIQGPTKADTEKWAEGGGHSRE.R		CID	102 - 132	/LC MALDI CSF/CSF peptide fraction/20101206 MH CSF 20% ACN/"MS/MS_(3166.41)"	SCG1_HUMAN	Secretogranin-1 OS=Homo sapiens GN=CHGB PE=1 SV=2
54	Green	true	1299	3203.4077	3202.3844	1	4.99	48.99	63.08	189.8 (M:189.8)	8	1	0	R.SSQGGSLPSEEKGHPQEESEESNVSMASLGE.K		CID	293 - 323	/LC MALDI CSF/CSF peptide fraction/20110602 30kDa CSF replicates run2/"MS/MS_(3203.41)"	SCG1_HUMAN	Secretogranin-1 OS=Homo sapiens GN=CHGB PE=1 SV=2
55	Green	true	1137	3230.4919	3229.4760	1	2.68	151.36	58.57	66.1 (M:66.1)	4	1	0	R.GEDSSEEKHLEEPGETQNAFLNERKQASA.I		CID	179 - 207	/LC MALDI CSF/CSF peptide fraction/20110602 30kDa CSF replicates run2/"MS/MS_(3230.49)"	SCG1_HUMAN	Secretogranin-1 OS=Homo sapiens GN=CHGB PE=1 SV=2
56	Green	true	446	3307.4315	3306.4369	1	-3.85	233.17	67.45	152.8 (M:152.8)	4	1	0	G.HSQEKTHSREKSSQESGEETGSQENHPQE.S		CID	224 - 252	/LC MALDI CSF/CSF peptide fraction/20101110_jg_CSF/"MS/MS_(3307.43)"	SCG1_HUMAN	Secretogranin-1 OS=Homo sapiens GN=CHGB PE=1 SV=2
57	Green	true	1447	3347.5342	3346.5199	1	2.10	129.35	103.27	72.3 (M:72.3)	4	1	0	Q.QGDLQDTKENREEARFQDKQYSSHHTAE.K		CID	486 - 513	/LC MALDI CSF/CSF peptide fraction/20101206 MH CSF 20% ACN/"MS/MS_(3347.53)"	SCG1_HUMAN	Secretogranin-1 OS=Homo sapiens GN=CHGB PE=1 SV=2
58	Green	true	2536	3353.5221	3352.5232	1	-2.51	382.46	122.98	86.8 (M:86.8)	8	1	0	N.YLNYGEEGAPGKWQQQGDLQDTKENREEA.R		CID	471 - 499	/LC MALDI CSF/CSF peptide fraction/20101209 CSF 20 ACN/"MS/MS_(3353.52)"	SCG1_HUMAN	Secretogranin-1 OS=Homo sapiens GN=CHGB PE=1 SV=2
59	Green	true	656	1566.7407	1565.7335	1	-0.05	192.72	85.87	32.7 (M:32.7)	2	1	0	A.SLGEKRDHHSTHY.R		CID	320 - 332	/LC MALDI CSF/CSF peptide fraction/20101206 MH CSF 20% ACN/"MS/MS_(1566.74)"	SCG1_HUMAN	Secretogranin-1 OS=Homo sapiens GN=CHGB PE=1 SV=2
60	Green	true	830	1624.7766	1623.7489	1	12.58	290.45	73.97	30.8 (M:30.8)	1	1	0	R.SSQGGSLPSEEKGHPQ.E		CID	293 - 308	/LC MALDI CSF/CSF peptide fraction/20101110_jg_CSF/"MS/MS_(1624.78)"	SCG1_HUMAN	Secretogranin-1 OS=Homo sapiens GN=CHGB PE=1 SV=2
61	Green	true	1125	1693.8452	1692.8444	1	-3.85	226.37	94.89	71.9 (M:71.9)	2	1	0	R.YRGRGSEEYRAPRP.Q		CID	362 - 375	/LC MALDI CSF/CSF peptide fraction/20101206 MH CSF 20% ACN/"MS/MS_(1693.85)"	SCG1_HUMAN	Secretogranin-1 OS=Homo sapiens GN=CHGB PE=1 SV=2
62	Green	true	1376	1848.9013	1847.8697	1	13.17	200.64	82.99	24.7 (M:24.7)	1	1	0	F.LGEGHHRVQENQMDKA.R		CID	441 - 456	/LC MALDI CSF/CSF peptide fraction/20101110_jg_CSF/"MS/MS_(1848.90)"	SCG1_HUMAN	Secretogranin-1 OS=Homo sapiens GN=CHGB PE=1 SV=2
63	Green	true	1739	2552.0727	2551.0848	1	-7.57	133.75	109.96	18.4 (M:18.4)	2	1	0	G.RGSEEYRAPRPQSEESWDEED.K		CID	365 - 385	/LC MALDI CSF/CSF peptide fraction/20101206 MH CSF 20% ACN/"MS/MS_(2552.07)"	SCG1_HUMAN	Secretogranin-1 OS=Homo sapiens GN=CHGB PE=1 SV=2
64	Green	true	1948	2603.2266	2602.2021	1	6.61	262.20	90.35	40.0 (M:40.0)	3	1	0	A.HGYGEESEEERGLEPGKGRHHRG.R		CID	399 - 421	/LC MALDI CSF/CSF peptide fraction/20101110_jg_CSF/"MS/MS_(2603.23)"	SCG1_HUMAN	Secretogranin-1 OS=Homo sapiens GN=CHGB PE=1 SV=2
65	Green	true	2102	3322.5269	3321.5246	1	-1.51	255.00	117.50	94.7 (M:94.7)	3	1	0	S.RGEAGAPGEEDIQGPTKADTEKWAEGGGHSRE.R		CID	101 - 132	/LC MALDI CSF/CSF peptide fraction/20101206 MH CSF 20% ACN/"MS/MS_(3322.53)"	SCG1_HUMAN	Secretogranin-1 OS=Homo sapiens GN=CHGB PE=1 SV=2
66	Green	true	1041	3583.6527	3582.6207	1	6.89	305.91	55.37	48.2 (M:48.2)	2	1	0	E.SSSRGEAGAPGEEDIQGPTKADTEKWAEGGGHSRE.R		CID	98 - 132	/LC MALDI CSF/CSF peptide fraction/20110602 30kDa CSF replicates run2/"MS/MS_(3583.65)"	SCG1_HUMAN	Secretogranin-1 OS=Homo sapiens GN=CHGB PE=1 SV=2
67	Green	true	604	3960.7100	3959.7138	1	-2.81	191.40	69.79	152.7 (M:152.7)	2	1	0	R.SETHAAGHSQEKTHSREKSSQESGEETGSQENHPQE.S		CID	217 - 252	/LC MALDI CSF/CSF peptide fraction/20101110_jg_CSF/"MS/MS_(3960.71)"	SCG1_HUMAN	Secretogranin-1 OS=Homo sapiens GN=CHGB PE=1 SV=2
68	Green	true	212	1440.6967	1439.6906	1	-0.80	108.88	30.60	37.6 (M:37.6)	2	1	0	R.YRGRGSEEYRAP.R		CID	362 - 373	/LC MALDI CSF/CSF peptide fraction/20110602 30kDa CSF replicates run2/"MS/MS_(1440.70)"	SCG1_HUMAN	Secretogranin-1 OS=Homo sapiens GN=CHGB PE=1 SV=2
69	Green	true	1987	3364.4754	3363.4499	1	5.43	127.69	111.95	38.5 (M:38.5)	1	1	0	F.YDSEEPVSTHQEAENEKDRADQTVLTEDE.K		CID	624 - 652	/LC MALDI CSF/CSF peptide fraction/20101209 CSF 20 ACN/"MS/MS_(3364.48)"	SCG1_HUMAN	Secretogranin-1 OS=Homo sapiens GN=CHGB PE=1 SV=2
70	Green	true	2825	3651.7075	3650.6808	1	5.31	115.23	107.85	40.5 (M:40.5)	2	1	0	R.NYPSLELDKMAHGYGEESEEERGLEPGKGRHH.R		CID	388 - 419	/LC MALDI CSF/CSF peptide fraction/20110707_CSF_peptides_TA/"MS/MS_(3651.71)"	SCG1_HUMAN	Secretogranin-1 OS=Homo sapiens GN=CHGB PE=1 SV=2
71	Green	true	985	4606.0876	4605.0148	1	14.22	291.93	81.05	58.6 (M:58.6)	1	1	0	R.DPADASEAHESSSRGEAGAPGEEDIQGPTKADTEKWAEGGGHSRE.R		CID	88 - 132	/LC MALDI CSF/CSF peptide fraction/20110707_2_CSF_peptides_TA/"MS/MS_(4606.09)"	SCG1_HUMAN	Secretogranin-1 OS=Homo sapiens GN=CHGB PE=1 SV=2
72	Green	true	1555	3219.3634	3218.3793	1	-7.21	232.52	106.61	125.5 (M:125.5)	9	1	0	R.SSQGGSLPSEEKGHPQEESEESNVSMASLGE.K	Oxidation: 26	CID	293 - 323	/LC MALDI CSF/CSF peptide fraction/20101206 MH CSF 20% ACN/"MS/MS_(3219.36)"	SCG1_HUMAN	Secretogranin-1 OS=Homo sapiens GN=CHGB PE=1 SV=2
73	Green	true	915	1193.4939	1192.4707	1	13.38	220.60	81.66	29.2 (M:29.2)	2	1	0	A.YFMSDTREE.K	Oxidation: 3	CID	429 - 437	/LC MALDI CSF/CSF peptide fraction/20101109_jg_CSF/"MS/MS_(1193.49)"	SCG1_HUMAN	Secretogranin-1 OS=Homo sapiens GN=CHGB PE=1 SV=2
74	Green	true	1742	1362.6424	1361.6364	1	-0.95	213.51	78.98	41.2 (M:41.2)	3	1	0	P.QGAWKELDRNY.L	Gln->pyro-Glu: 1	CID	461 - 471	/LC MALDI CSF/CSF peptide fraction/20110602 30kDa CSF replicates run2/"MS/MS_(1362.64)"	SCG1_HUMAN	Secretogranin-1 OS=Homo sapiens GN=CHGB PE=1 SV=2
75	Green	true	438	1768.7028	1767.6820	1	7.66	205.77	67.28	61.2 (M:61.2)	2	1	0	S.QESGEETGSQENHPQE.S	Gln->pyro-Glu: 1	CID	237 - 252	/LC MALDI CSF/CSF peptide fraction/20101110_jg_CSF/"MS/MS_(1768.70)"	SCG1_HUMAN	Secretogranin-1 OS=Homo sapiens GN=CHGB PE=1 SV=2
76	Green	true	1028	2237.9426	2236.9356	1	-0.14	210.88	84.16	29.4 (M:29.4)	1	1	0	S.QGGSLPSEEKGHPQEESEESN.V	Gln->pyro-Glu: 1	CID	295 - 315	/LC MALDI CSF/CSF peptide fraction/20101109_jg_CSF/"MS/MS_(2237.94)"	SCG1_HUMAN	Secretogranin-1 OS=Homo sapiens GN=CHGB PE=1 SV=2
77	Green	true	1756	2418.1364	2417.1207	1	3.47	245.28	99.38	26.8 (M:26.8)	2	1	0	Q.QQGDLQDTKENREEARFQDK.Q	Gln->pyro-Glu: 1	CID	485 - 504	/LC MALDI CSF/CSF peptide fraction/20101109_jg_CSF/"MS/MS_(2418.14)"	SCG1_HUMAN	Secretogranin-1 OS=Homo sapiens GN=CHGB PE=1 SV=2
78	Green	true	533	2422.0746	2421.0429	1	10.09	256.85	68.79	85.9 (M:85.9)	2	1	0	S.QESGEETGSQENHPQESKGQPR.S	Gln->pyro-Glu: 1	CID	237 - 258	/LC MALDI CSF/CSF peptide fraction/20101110_jg_CSF/"MS/MS_(2422.07)"	SCG1_HUMAN	Secretogranin-1 OS=Homo sapiens GN=CHGB PE=1 SV=2
79	Green	true	1218	2603.0528	2602.0192	1	10.12	233.96	79.32	47.1 (M:47.1)	2	1	0	E.SKGQPRSQEESEEGEEDATSEVD.K	Phospho: 19	CID	253 - 275	/LC MALDI CSF/CSF peptide fraction/20101110_jg_CSF/"MS/MS_(2603.05)"	SCG1_HUMAN	Secretogranin-1 OS=Homo sapiens GN=CHGB PE=1 SV=2
80	Green	true	1188	2762.1593	2761.1621	1	-3.64	82.91	86.84	45.7 (M:45.7)	1	1	0	R.SSQGGSLPSEEKGHPQEESEESNVSM.A	Oxidation: 26	CID	293 - 318	/LC MALDI CSF/CSF peptide fraction/20101109_jg_CSF/"MS/MS_(2762.16)"	SCG1_HUMAN	Secretogranin-1 OS=Homo sapiens GN=CHGB PE=1 SV=2
81	Green	true	1128	2833.1976	2832.1992	1	-3.13	121.43	94.22	85.7 (M:85.7)	3	1	0	R.SSQGGSLPSEEKGHPQEESEESNVSMA.S	Oxidation: 26	CID	293 - 319	/LC MALDI CSF/CSF peptide fraction/20101206 MH CSF 20% ACN/"MS/MS_(2833.20)"	SCG1_HUMAN	Secretogranin-1 OS=Homo sapiens GN=CHGB PE=1 SV=2
82	Green	true	1784	2920.2017	2919.2312	1	-12.60	173.34	87.51	59.7 (M:59.7)	4	1	0	R.SSQGGSLPSEEKGHPQEESEESNVSMAS.L	Oxidation: 26	CID	293 - 320	/LC MALDI CSF/CSF peptide fraction/20101110_jg_CSF/"MS/MS_(2920.20)"	SCG1_HUMAN	Secretogranin-1 OS=Homo sapiens GN=CHGB PE=1 SV=2
83	Green	true	2465	3283.3676	3282.3508	1	2.91	243.62	116.60	31.0 (M:31.0)	3	1	0	R.SSQGGSLPSEEKGHPQEESEESNVSMASLGE.K	Phospho: 22	CID	293 - 323	/LC MALDI CSF/CSF peptide fraction/20101109_jg_CSF/"MS/MS_(3283.37)"	SCG1_HUMAN	Secretogranin-1 OS=Homo sapiens GN=CHGB PE=1 SV=2
84	Green	true	1273	3283.3366	3282.3508	1	-6.53	75.87	89.58	24.6 (M:24.6)	3	1	0	R.SSQGGSLPSEEKGHPQEESEESNVSMASLGE.K	Phospho: 28	CID	293 - 323	/LC MALDI CSF/CSF peptide fraction/20110707_2_CSF_peptides_TA/"MS/MS_(3283.34)"	SCG1_HUMAN	Secretogranin-1 OS=Homo sapiens GN=CHGB PE=1 SV=2
85	Green	true	2416	2920.3678	2919.3576	1	0.99	141.25	105.57	70.8 (M:70.8)	3	1	0	P.QGAWKELDRNYLNYGEEGAPGKWQQ.Q	Gln->pyro-Glu: 1	CID	461 - 485	/LC MALDI CSF/CSF peptide fraction/20110602 30kDa CSF replicates run2/"MS/MS_(2920.37)"	SCG1_HUMAN	Secretogranin-1 OS=Homo sapiens GN=CHGB PE=1 SV=2
86	Green	true	2296	2897.1625	2896.1706	1	-5.31	172.31	96.04	22.3 (M:22.3)	1	1	0	R.SSQGGSLPSEEKGHPQEESEESNVSMA.S	Phospho: 22	CID	293 - 319	/LC MALDI CSF/CSF peptide fraction/20101110_jg_CSF/"MS/MS_(2897.16)"	SCG1_HUMAN	Secretogranin-1 OS=Homo sapiens GN=CHGB PE=1 SV=2
87	Green	true	2662	3458.5738	3457.5519	1	4.22	321.59	102.89	71.4 (M:71.4)	2	1	0	Q.QQGDLQDTKENREEARFQDKQYSSHHTAE.K	Gln->pyro-Glu: 1	CID	485 - 513	/LC MALDI CSF/CSF peptide fraction/20101110_jg_CSF/"MS/MS_(3458.57)"	SCG1_HUMAN	Secretogranin-1 OS=Homo sapiens GN=CHGB PE=1 SV=2
88	Green	true	1447	1611.7528	1610.7365	1	5.59	291.27	69.45	50.2 (M:50.2)	1	1	0	N.YLNYGEEGAPGKWQ.Q		CID	471 - 484	/LC MALDI CSF/CSF peptide fraction/20110602 30kDa CSF replicates run2/"MS/MS_(1611.75)"	SCG1_HUMAN	Secretogranin-1 OS=Homo sapiens GN=CHGB PE=1 SV=2
89	Green	true	1391	1739.8029	1738.7951	1	0.30	224.41	67.07	52.6 (M:52.6)	1	1	0	N.YLNYGEEGAPGKWQQ.Q		CID	471 - 485	/LC MALDI CSF/CSF peptide fraction/20110602 30kDa CSF replicates run2/"MS/MS_(1739.80)"	SCG1_HUMAN	Secretogranin-1 OS=Homo sapiens GN=CHGB PE=1 SV=2
90	Green	true	239	2167.0356	2166.0202	1	3.73	101.89	31.67	26.3 (M:26.3)	1	1	0	R.YRGRGSEEYRAPRPQSEE.S		CID	362 - 379	/LC MALDI CSF/CSF peptide fraction/20110602 30kDa CSF replicates run2/"MS/MS_(2167.04)"	SCG1_HUMAN	Secretogranin-1 OS=Homo sapiens GN=CHGB PE=1 SV=2
91	Green	true	2227	2594.2119	2593.1973	1	2.84	252.23	98.40	23.6 (M:23.6)	1	1	0	P.EYGEEIKGYPGVQAPEDLEWER.Y		CID	340 - 361	/LC MALDI CSF/CSF peptide fraction/20110602 30kDa CSF replicates run2/"MS/MS_(2594.21)"	SCG1_HUMAN	Secretogranin-1 OS=Homo sapiens GN=CHGB PE=1 SV=2
92	Green	true	1834	2833.2940	2832.2838	1	1.02	257.79	81.92	50.8 (M:50.8)	1	1	0	A.DEPQWSLYPSDSQVSEEVKTRHSE.K		CID	135 - 158	/LC MALDI CSF/CSF peptide fraction/20110602 30kDa CSF replicates run2/"MS/MS_(2833.29)"	SCG1_HUMAN	Secretogranin-1 OS=Homo sapiens GN=CHGB PE=1 SV=2
93	Green	true	1843	2904.3354	2903.3210	1	2.47	309.02	81.65	28.8 (M:28.8)	1	1	0	R.ADEPQWSLYPSDSQVSEEVKTRHSE.K		CID	134 - 158	/LC MALDI CSF/CSF peptide fraction/20110602 30kDa CSF replicates run2/"MS/MS_(2904.34)"	SCG1_HUMAN	Secretogranin-1 OS=Homo sapiens GN=CHGB PE=1 SV=2
94	Green	true	1703	2961.3946	2960.3788	1	2.88	155.24	77.13	28.6 (M:28.6)	1	1	0	A.DEPQWSLYPSDSQVSEEVKTRHSEK.S		CID	135 - 159	/LC MALDI CSF/CSF peptide fraction/20110602 30kDa CSF replicates run2/"MS/MS_(2961.39)"	SCG1_HUMAN	Secretogranin-1 OS=Homo sapiens GN=CHGB PE=1 SV=2
95	Green	true	1128	3072.4327	3071.4068	1	6.06	303.96	58.03	18.5 (M:18.5)	1	1	0	R.GEDSSEEKHLEEPGETQNAFLNERKQA.S		CID	179 - 205	/LC MALDI CSF/CSF peptide fraction/20110602 30kDa CSF replicates run2/"MS/MS_(3072.43)"	SCG1_HUMAN	Secretogranin-1 OS=Homo sapiens GN=CHGB PE=1 SV=2
96	Green	true	2263	3165.4417	3164.4098	1	7.77	273.43	99.73	65.4 (M:65.4)	1	1	0	A.SEEEPEYGEEIKGYPGVQAPEDLEWER.Y		CID	335 - 361	/LC MALDI CSF/CSF peptide fraction/20110602 30kDa CSF replicates run2/"MS/MS_(3165.44)"	SCG1_HUMAN	Secretogranin-1 OS=Homo sapiens GN=CHGB PE=1 SV=2
97	Green	true	1655	3176.4897	3175.4694	1	4.10	39.63	76.33	39.1 (M:39.1)	1	1	0	A.DEPQWSLYPSDSQVSEEVKTRHSEKSQ.R		CID	135 - 161	/LC MALDI CSF/CSF peptide fraction/20110602 30kDa CSF replicates run2/"MS/MS_(3176.49)"	SCG1_HUMAN	Secretogranin-1 OS=Homo sapiens GN=CHGB PE=1 SV=2
98	Green	true	2252	3236.4719	3235.4469	1	5.46	173.85	98.93	203.0 (M:203.0)	1	1	0	R.ASEEEPEYGEEIKGYPGVQAPEDLEWER.Y		CID	334 - 361	/LC MALDI CSF/CSF peptide fraction/20110602 30kDa CSF replicates run2/"MS/MS_(3236.47)"	SCG1_HUMAN	Secretogranin-1 OS=Homo sapiens GN=CHGB PE=1 SV=2
99	Green	true	2668	1744.8694	1743.8580	1	2.34	182.44	123.37	36.1 (M:36.1)	1	1	0	R.QYDRVAQLDQLLHY.R	Gln->pyro-Glu: 1	CID	600 - 613	/LC MALDI CSF/CSF peptide fraction/20110602 30kDa CSF replicates run2/"MS/MS_(1744.87)"	SCG1_HUMAN	Secretogranin-1 OS=Homo sapiens GN=CHGB PE=1 SV=2
100	Green	true	2417	2290.0922	2289.0622	1	9.94	296.35	98.04	18.4 (M:18.4)	1	1	0	Q.QGDLQDTKENREEARFQDK.Q	Gln->pyro-Glu: 1	CID	486 - 504	/LC MALDI CSF/CSF peptide fraction/20101110_jg_CSF/"MS/MS_(2290.09)"	SCG1_HUMAN	Secretogranin-1 OS=Homo sapiens GN=CHGB PE=1 SV=2
101	Green	true	372	1056.5896	1055.5764	1	5.63	192.08	36.47	65.0 (M:65.0)	10	1	0	N.APPEPVPPPR.A		CID	486 - 495	/LC MALDI CSF/CSF peptide fraction/20110602 30kDa CSF replicates run2/"MS/MS_(1056.59)"	VGF_HUMAN	Neurosecretory protein VGF OS=Homo sapiens GN=VGF PE=1 SV=2
102	Green	true	1542	1170.6405	1169.6193	1	11.89	331.95	84.83	32.0 (M:32.0)	3	1	0	K.NAPPEPVPPPR.A		CID	485 - 495	/LC MALDI CSF/CSF peptide fraction/20101110_jg_CSF/"MS/MS_(1170.64)"	VGF_HUMAN	Neurosecretory protein VGF OS=Homo sapiens GN=VGF PE=1 SV=2
103	Green	true	1384	1253.6643	1252.6524	1	3.69	287.24	91.19	39.0 (M:39.0)	2	1	0	T.RVNLESPGPER.V		CID	194 - 204	/LC MALDI CSF/CSF peptide fraction/20101109_jg_CSF/"MS/MS_(1253.66)"	VGF_HUMAN	Neurosecretory protein VGF OS=Homo sapiens GN=VGF PE=1 SV=2
104	Green	true	1720	1564.8455	1563.8409	1	-1.73	213.67	98.54	35.0 (M:35.0)	5	1	0	N.APPEPVPPPRAAPAPT.H		CID	486 - 501	/LC MALDI CSF/CSF peptide fraction/20101109_jg_CSF/"MS/MS_(1564.85)"	VGF_HUMAN	Neurosecretory protein VGF OS=Homo sapiens GN=VGF PE=1 SV=2
105	Green	true	2555	1577.8616	1576.8362	1	11.50	296.54	100.72	37.2 (M:37.2)	3	1	0	K.NAPPEPVPPPRAAPAP.T		CID	485 - 500	/LC MALDI CSF/CSF peptide fraction/20101110_jg_CSF/"MS/MS_(1577.86)"	VGF_HUMAN	Neurosecretory protein VGF OS=Homo sapiens GN=VGF PE=1 SV=2
106	Green	true	1687	1667.8393	1666.8315	1	0.32	276.27	104.76	58.3 (M:58.3)	5	1	0	P.QPPPPAPAPARDELPD.W		CID	507 - 522	/LC MALDI CSF/CSF peptide fraction/20101209 CSF 20 ACN/"MS/MS_(1667.84)"	VGF_HUMAN	Neurosecretory protein VGF OS=Homo sapiens GN=VGF PE=1 SV=2
107	Green	true	3665	1795.0067	1793.9901	1	5.22	399.74	120.11	54.5 (M:54.5)	4	1	0	Y.QGVAAPFPKARRPESAL.L		CID	270 - 286	/LC MALDI CSF/CSF peptide fraction/20101110_jg_CSF/"MS/MS_(1795.01)"	VGF_HUMAN	Neurosecretory protein VGF OS=Homo sapiens GN=VGF PE=1 SV=2
108	Green	true	1824	1800.9723	1799.9683	1	-1.79	333.78	108.10	112.4 (M:112.4)	10	1	0	N.APPEPVPPPRAAPAPTHV.R		CID	486 - 503	/LC MALDI CSF/CSF peptide fraction/20101209 CSF 20 ACN/"MS/MS_(1800.97)"	VGF_HUMAN	Neurosecretory protein VGF OS=Homo sapiens GN=VGF PE=1 SV=2
109	Green	true	1570	1815.9465	1814.9428	1	-1.95	229.79	95.37	89.4 (M:89.4)	5	1	0	K.NAPPEPVPPPRAAPAPTH.V		CID	485 - 502	/LC MALDI CSF/CSF peptide fraction/20101109_jg_CSF/"MS/MS_(1815.95)"	VGF_HUMAN	Neurosecretory protein VGF OS=Homo sapiens GN=VGF PE=1 SV=2
110	Green	true	3597	1830.0123	1828.9948	1	5.59	387.19	120.11	22.5 (M:22.5)	4	1	0	E.FQARVPERAPLPPPAPS.Q		CID	213 - 229	/LC MALDI CSF/CSF peptide fraction/20101110_jg_CSF/"MS/MS_(1830.01)"	VGF_HUMAN	Neurosecretory protein VGF OS=Homo sapiens GN=VGF PE=1 SV=2
111	Green	true	2339	1849.9370	1848.9330	1	-1.77	385.43	96.37	53.3 (M:53.3)	4	1	0	P.VAGDAVPGPKDGSAPEVRGA.R		CID	43 - 62	/LC MALDI CSF/CSF peptide fraction/20101110_jg_CSF/"MS/MS_(1849.94)"	VGF_HUMAN	Neurosecretory protein VGF OS=Homo sapiens GN=VGF PE=1 SV=2
112	Green	true	2832	1851.9357	1850.9163	1	6.56	269.34	106.23	54.0 (M:54.0)	5	1	0	R.SPQPPPPAPAPARDELPD.W		CID	505 - 522	/LC MALDI CSF/CSF peptide fraction/20101110_jg_CSF/"MS/MS_(1851.94)"	VGF_HUMAN	Neurosecretory protein VGF OS=Homo sapiens GN=VGF PE=1 SV=2
113	Green	true	1825	1915.0167	1914.0112	1	-0.92	330.89	108.10	109.2 (M:109.2)	11	1	0	K.NAPPEPVPPPRAAPAPTHV.R		CID	485 - 503	/LC MALDI CSF/CSF peptide fraction/20101209 CSF 20 ACN/"MS/MS_(1915.02)"	VGF_HUMAN	Neurosecretory protein VGF OS=Homo sapiens GN=VGF PE=1 SV=2
114	Green	true	1597	1916.8461	1915.8548	1	-8.33	290.58	74.23	53.9 (M:53.9)	6	1	0	R.NSEPQDEGELFQGVDPR.A		CID	64 - 80	/LC MALDI CSF/CSF peptide fraction/20110602 30kDa CSF replicates run2/"MS/MS_(1916.85)"	VGF_HUMAN	Neurosecretory protein VGF OS=Homo sapiens GN=VGF PE=1 SV=2
115	Green	true	1700	2032.9088	2031.8981	1	1.67	255.56	97.70	45.8 (M:45.8)	4	1	0	R.GLQEAAEERESAREEEEA.E		CID	350 - 367	/LC MALDI CSF/CSF peptide fraction/20101109_jg_CSF/"MS/MS_(2032.91)"	VGF_HUMAN	Neurosecretory protein VGF OS=Homo sapiens GN=VGF PE=1 SV=2
116	Green	true	2768	2043.1288	2042.1061	1	7.53	361.95	104.90	38.7 (M:38.7)	5	1	0	K.KNAPPEPVPPPRAAPAPTHV.R		CID	484 - 503	/LC MALDI CSF/CSF peptide fraction/20101110_jg_CSF/"MS/MS_(2043.13)"	VGF_HUMAN	Neurosecretory protein VGF OS=Homo sapiens GN=VGF PE=1 SV=2
117	Green	true	2315	2121.0940	2120.0651	1	10.21	437.61	97.37	48.5 (M:48.5)	4	1	0	A.APPGRPEAQPPPLSSEHKEP.V		CID	23 - 42	/LC MALDI CSF/CSF peptide fraction/20101110_jg_CSF/"MS/MS_(2121.09)"	VGF_HUMAN	Neurosecretory protein VGF OS=Homo sapiens GN=VGF PE=1 SV=2
118	Green	true	2986	2172.0082	2171.0131	1	-5.60	374.29	137.57	112.3 (M:112.3)	4	1	0	R.NSEPQDEGELFQGVDPRALA.A		CID	64 - 83	/LC MALDI CSF/CSF peptide fraction/20101206 MH CSF 20% ACN/"MS/MS_(2172.01)"	VGF_HUMAN	Neurosecretory protein VGF OS=Homo sapiens GN=VGF PE=1 SV=2
119	Green	true	2097	2289.1608	2288.1702	1	-7.29	274.46	93.08	42.1 (M:42.1)	5	1	0	A.SWGEFQARVPERAPLPPPAPS.Q		CID	209 - 229	/LC MALDI CSF/CSF peptide fraction/20110602 30kDa CSF replicates run2/"MS/MS_(2289.16)"	VGF_HUMAN	Neurosecretory protein VGF OS=Homo sapiens GN=VGF PE=1 SV=2
120	Green	true	1854	2341.1897	2340.1822	1	0.09	270.59	102.72	96.1 (M:96.1)	6	1	0	E.HKEPVAGDAVPGPKDGSAPEVRGA.R		CID	39 - 62	/LC MALDI CSF/CSF peptide fraction/20101109_jg_CSF/"MS/MS_(2341.19)"	VGF_HUMAN	Neurosecretory protein VGF OS=Homo sapiens GN=VGF PE=1 SV=2
121	Green	true	1690	2419.0549	2418.0419	1	2.37	222.26	104.59	117.3 (M:117.3)	7	1	0	R.GLQEAAEERESAREEEEAEQE.R		CID	350 - 370	/LC MALDI CSF/CSF peptide fraction/20101209 CSF 20 ACN/"MS/MS_(2419.05)"	VGF_HUMAN	Neurosecretory protein VGF OS=Homo sapiens GN=VGF PE=1 SV=2
122	Green	true	3947	2762.1809	2761.1434	1	10.92	297.04	126.96	198.8 (M:198.8)	6	1	0	R.GGEERVGEEDEEAAEAEAEAEEAERA.R		CID	373 - 398	/LC MALDI CSF/CSF peptide fraction/20101110_jg_CSF/"MS/MS_(2762.18)"	VGF_HUMAN	Neurosecretory protein VGF OS=Homo sapiens GN=VGF PE=1 SV=2
123	Green	true	2427	2918.2565	2917.2446	1	1.60	359.36	128.04	209.5 (M:209.5)	4	1	0	R.GGEERVGEEDEEAAEAEAEAEEAERAR.Q		CID	373 - 399	/LC MALDI CSF/CSF peptide fraction/20101206 MH CSF 20% ACN/"MS/MS_(2918.26)"	VGF_HUMAN	Neurosecretory protein VGF OS=Homo sapiens GN=VGF PE=1 SV=2
124	Green	true	3205	3174.6117	3173.5742	1	9.53	333.61	111.75	51.1 (M:51.1)	4	1	0	P.GRPEAQPPPLSSEHKEPVAGDAVPGPKDGSAP.E		CID	26 - 57	/LC MALDI CSF/CSF peptide fraction/20101110_jg_CSF/"MS/MS_(3174.61)"	VGF_HUMAN	Neurosecretory protein VGF OS=Homo sapiens GN=VGF PE=1 SV=2
125	Green	true	1928	3303.6045	3302.6167	1	-5.91	258.52	110.44	94.0 (M:94.0)	9	1	0	P.GRPEAQPPPLSSEHKEPVAGDAVPGPKDGSAPE.V		CID	26 - 58	/LC MALDI CSF/CSF peptide fraction/20101209 CSF 20 ACN/"MS/MS_(3303.60)"	VGF_HUMAN	Neurosecretory protein VGF OS=Homo sapiens GN=VGF PE=1 SV=2
126	Green	true	2344	3402.6788	3401.6852	1	-4.01	206.75	119.30	191.9 (M:191.9)	11	1	0	P.GRPEAQPPPLSSEHKEPVAGDAVPGPKDGSAPEV.R		CID	26 - 59	/LC MALDI CSF/CSF peptide fraction/20101209 CSF 20 ACN/"MS/MS_(3402.68)"	VGF_HUMAN	Neurosecretory protein VGF OS=Homo sapiens GN=VGF PE=1 SV=2
127	Green	true	3978	1538.8281	1537.8001	1	13.45	313.89	128.30	42.7 (M:42.7)	2	1	0	T.RVNLESPGPERVW.R		CID	194 - 206	/LC MALDI CSF/CSF peptide fraction/20101110_jg_CSF/"MS/MS_(1538.83)"	VGF_HUMAN	Neurosecretory protein VGF OS=Homo sapiens GN=VGF PE=1 SV=2
128	Green	true	1743	1598.8913	1597.8828	1	0.77	163.05	78.98	104.9 (M:104.9)	3	1	0	P.KTHLGEALAPLSKAY.Q		CID	255 - 269	/LC MALDI CSF/CSF peptide fraction/20110602 30kDa CSF replicates run2/"MS/MS_(1598.89)"	VGF_HUMAN	Neurosecretory protein VGF OS=Homo sapiens GN=VGF PE=1 SV=2
129	Green	true	2709	2171.2189	2170.2011	1	4.84	431.22	103.73	39.4 (M:39.4)	2	1	0	R.KKNAPPEPVPPPRAAPAPTHV.R		CID	483 - 503	/LC MALDI CSF/CSF peptide fraction/20101110_jg_CSF/"MS/MS_(2171.22)"	VGF_HUMAN	Neurosecretory protein VGF OS=Homo sapiens GN=VGF PE=1 SV=2
130	Green	true	1757	2407.2131	2406.2080	1	-0.92	160.07	79.25	33.1 (M:33.1)	3	1	0	H.VRSPQPPPPAPAPARDELPDWN.E		CID	503 - 524	/LC MALDI CSF/CSF peptide fraction/20110602 30kDa CSF replicates run2/"MS/MS_(2407.21)"	VGF_HUMAN	Neurosecretory protein VGF OS=Homo sapiens GN=VGF PE=1 SV=2
131	Green	true	2600	2557.2585	2556.2568	1	-2.20	233.31	101.72	37.0 (M:37.0)	1	1	0	S.SEHKEPVAGDAVPGPKDGSAPEVRGA.R		CID	37 - 62	/LC MALDI CSF/CSF peptide fraction/20101110_jg_CSF/"MS/MS_(2557.26)"	VGF_HUMAN	Neurosecretory protein VGF OS=Homo sapiens GN=VGF PE=1 SV=2
132	Green	true	3219	3568.7719	3567.7594	1	1.47	364.70	112.42	68.1 (M:68.1)	6	1	0	A.APPGRPEAQPPPLSSEHKEPVAGDAVPGPKDGSAPE.V		CID	23 - 58	/LC MALDI CSF/CSF peptide fraction/20101110_jg_CSF/"MS/MS_(3568.77)"	VGF_HUMAN	Neurosecretory protein VGF OS=Homo sapiens GN=VGF PE=1 SV=2
133	Green	true	3675	3596.8069	3595.7907	1	2.48	459.52	120.78	51.0 (M:51.0)	7	1	0	A.PPGRPEAQPPPLSSEHKEPVAGDAVPGPKDGSAPEV.R		CID	24 - 59	/LC MALDI CSF/CSF peptide fraction/20101110_jg_CSF/"MS/MS_(3596.81)"	VGF_HUMAN	Neurosecretory protein VGF OS=Homo sapiens GN=VGF PE=1 SV=2
134	Green	true	2286	3667.8049	3666.8278	1	-8.23	240.17	122.02	197.3 (M:197.3)	9	1	0	A.APPGRPEAQPPPLSSEHKEPVAGDAVPGPKDGSAPEV.R		CID	23 - 59	/LC MALDI CSF/CSF peptide fraction/20101206 MH CSF 20% ACN/"MS/MS_(3667.80)"	VGF_HUMAN	Neurosecretory protein VGF OS=Homo sapiens GN=VGF PE=1 SV=2
135	Green	true	2017	3686.8586	3685.8448	1	1.76	232.02	116.83	204.6 (M:204.6)	10	1	0	P.GRPEAQPPPLSSEHKEPVAGDAVPGPKDGSAPEVRGA.R		CID	26 - 62	/LC MALDI CSF/CSF peptide fraction/20101206 MH CSF 20% ACN/"MS/MS_(3686.86)"	VGF_HUMAN	Neurosecretory protein VGF OS=Homo sapiens GN=VGF PE=1 SV=2
136	Green	true	1205	3880.9662	3879.9504	1	2.20	142.84	60.95	90.0 (M:90.0)	5	1	0	A.PPGRPEAQPPPLSSEHKEPVAGDAVPGPKDGSAPEVRGA.R		CID	24 - 62	/LC MALDI CSF/CSF peptide fraction/20110602 30kDa CSF replicates run2/"MS/MS_(3880.97)"	VGF_HUMAN	Neurosecretory protein VGF OS=Homo sapiens GN=VGF PE=1 SV=2
137	Green	true	2272	3951.9626	3950.9875	1	-8.14	252.70	116.96	196.1 (M:196.1)	8	1	0	A.APPGRPEAQPPPLSSEHKEPVAGDAVPGPKDGSAPEVRGA.R		CID	23 - 62	/LC MALDI CSF/CSF peptide fraction/20101209 CSF 20 ACN/"MS/MS_(3951.96)"	VGF_HUMAN	Neurosecretory protein VGF OS=Homo sapiens GN=VGF PE=1 SV=2
138	Green	true	1831	1077.5809	1076.5655	1	7.56	263.83	112.14	42.9 (M:42.9)	1	1	0	A.YQGVAAPFPK.A		CID	269 - 278	/LC MALDI CSF/CSF peptide fraction/20101206 MH CSF 20% ACN/"MS/MS_(1077.58)"	VGF_HUMAN	Neurosecretory protein VGF OS=Homo sapiens GN=VGF PE=1 SV=2
139	Green	true	1504	1958.0575	1957.0534	1	-1.61	249.99	71.58	39.8 (M:39.8)	2	1	0	A.YQGVAAPFPKARRPESAL.L		CID	269 - 286	/LC MALDI CSF/CSF peptide fraction/20110602 30kDa CSF replicates run2/"MS/MS_(1958.06)"	VGF_HUMAN	Neurosecretory protein VGF OS=Homo sapiens GN=VGF PE=1 SV=2
140	Green	true	2581	1987.8900	1986.8919	1	-4.62	439.86	129.21	62.7 (M:62.7)	3	1	0	R.NSEPQDEGELFQGVDPRA.L		CID	64 - 81	/LC MALDI CSF/CSF peptide fraction/20101206 MH CSF 20% ACN/"MS/MS_(1987.89)"	VGF_HUMAN	Neurosecretory protein VGF OS=Homo sapiens GN=VGF PE=1 SV=2
141	Green	true	2788	3344.4403	3343.4672	1	-10.23	280.25	132.89	113.1 (M:113.1)	2	1	0	R.GGEERVGEEDEEAAEAEAEAEEAERARQNAL.L		CID	373 - 403	/LC MALDI CSF/CSF peptide fraction/20101206 MH CSF 20% ACN/"MS/MS_(3344.44)"	VGF_HUMAN	Neurosecretory protein VGF OS=Homo sapiens GN=VGF PE=1 SV=2
142	Green	true	2799	3642.8665	3641.8424	1	4.60	97.90	132.40	113.9 (M:113.9)	2	1	0	A.AVLLQALDRPASPPAPSGSQQGPEEEAAEALLTETV.R		CID	84 - 119	/LC MALDI CSF/CSF peptide fraction/20110602 30kDa CSF replicates run2/"MS/MS_(3642.87)"	VGF_HUMAN	Neurosecretory protein VGF OS=Homo sapiens GN=VGF PE=1 SV=2
143	Green	true	2763	3231.3894	3230.3832	1	-0.33	311.45	127.16	134.5 (M:134.5)	2	1	0	R.GGEERVGEEDEEAAEAEAEAEEAERARQNA.L		CID	373 - 402	/LC MALDI CSF/CSF peptide fraction/20101209 CSF 20 ACN/"MS/MS_(3231.39)"	VGF_HUMAN	Neurosecretory protein VGF OS=Homo sapiens GN=VGF PE=1 SV=2
144	Green	true	1350	1650.8141	1649.8049	1	1.14	186.05	66.00	88.1 (M:88.1)	11	1	0	P.QPPPPAPAPARDELPD.W	Gln->pyro-Glu: 1	CID	507 - 522	/LC MALDI CSF/CSF peptide fraction/20110602 30kDa CSF replicates run2/"MS/MS_(1650.81)"	VGF_HUMAN	Neurosecretory protein VGF OS=Homo sapiens GN=VGF PE=1 SV=2
145	Green	true	1113	1656.7578	1655.7387	1	7.13	210.50	90.71	119.5 (M:119.5)	5	1	0	R.QQETAAAETETRTHT.L	Gln->pyro-Glu: 1	CID	177 - 191	/LC MALDI CSF/CSF peptide fraction/20101209 CSF 20 ACN/"MS/MS_(1656.76)"	VGF_HUMAN	Neurosecretory protein VGF OS=Homo sapiens GN=VGF PE=1 SV=2
146	Green	true	1844	1870.8809	1869.8704	1	1.70	214.99	101.88	118.9 (M:118.9)	6	1	0	R.QQETAAAETETRTHTLT.R	Gln->pyro-Glu: 1	CID	177 - 193	/LC MALDI CSF/CSF peptide fraction/20101109_jg_CSF/"MS/MS_(1870.88)"	VGF_HUMAN	Neurosecretory protein VGF OS=Homo sapiens GN=VGF PE=1 SV=2
147	Green	true	2057	3671.8064	3670.8340	1	-9.49	153.10	114.46	60.7 (M:60.7)	7	1	0	G.RPEAQPPPLSSEHKEPVAGDAVPGPKDGSAPEVRGA.R	Acetyl: 1	CID	27 - 62	/LC MALDI CSF/CSF peptide fraction/20101209 CSF 20 ACN/"MS/MS_(3671.81)"	VGF_HUMAN	Neurosecretory protein VGF OS=Homo sapiens GN=VGF PE=1 SV=2
148	Green	true	2088	897.4793	896.4756	1	-3.99	139.93	107.57	28.3 (M:28.3)	2	1	0	Y.QGVAAPFPK.A	Gln->pyro-Glu: 1	CID	270 - 278	/LC MALDI CSF/CSF peptide fraction/20101109_jg_CSF/"MS/MS_(897.48)"	VGF_HUMAN	Neurosecretory protein VGF OS=Homo sapiens GN=VGF PE=1 SV=2
149	Green	true	2220	1062.4825	1061.4600	1	14.30	196.16	111.92	44.5 (M:44.5)	2	1	0	S.QFQARMPDS.G	Gln->pyro-Glu: 1	CID	230 - 238	/LC MALDI CSF/CSF peptide fraction/20101109_jg_CSF/"MS/MS_(1062.48)"	VGF_HUMAN	Neurosecretory protein VGF OS=Homo sapiens GN=VGF PE=1 SV=2
150	Green	true	2218	1426.6779	1425.6711	1	-0.32	210.22	97.87	62.2 (M:62.2)	4	1	0	S.QFQARMPDSGPLP.E	Gln->pyro-Glu: 1	CID	230 - 242	/LC MALDI CSF/CSF peptide fraction/20110602 30kDa CSF replicates run2/"MS/MS_(1426.68)"	VGF_HUMAN	Neurosecretory protein VGF OS=Homo sapiens GN=VGF PE=1 SV=2
151	Green	true	2754	1777.9741	1776.9635	1	1.87	216.70	126.79	68.7 (M:68.7)	6	1	0	Y.QGVAAPFPKARRPESAL.L	Gln->pyro-Glu: 1	CID	270 - 286	/LC MALDI CSF/CSF peptide fraction/20101109_jg_CSF/"MS/MS_(1777.97)"	VGF_HUMAN	Neurosecretory protein VGF OS=Homo sapiens GN=VGF PE=1 SV=2
152	Green	true	2058	1950.9198	1949.9272	1	-7.51	257.96	91.75	35.3 (M:35.3)	4	1	0	P.QPPPPAPAPARDELPDWN.E	Gln->pyro-Glu: 1	CID	507 - 524	/LC MALDI CSF/CSF peptide fraction/20110602 30kDa CSF replicates run2/"MS/MS_(1950.92)"	VGF_HUMAN	Neurosecretory protein VGF OS=Homo sapiens GN=VGF PE=1 SV=2
153	Green	true	2866	2682.2361	2681.2544	1	-9.54	263.67	134.89	91.4 (M:91.4)	5	1	0	S.QFQARMPDSGPLPETHKFGEGVSSP.K	Gln->pyro-Glu: 1	CID	230 - 254	/LC MALDI CSF/CSF peptide fraction/20101206 MH CSF 20% ACN/"MS/MS_(2682.24)"	VGF_HUMAN	Neurosecretory protein VGF OS=Homo sapiens GN=VGF PE=1 SV=2
154	Green	true	3317	3439.7164	3438.7168	1	-2.23	508.66	113.59	61.8 (M:61.8)	1	1	0	A.APPGRPEAQPPPLSSEHKEPVAGDAVPGPKDGSAP.E		CID	23 - 57	/LC MALDI CSF/CSF peptide fraction/20101110_jg_CSF/"MS/MS_(3439.72)"	VGF_HUMAN	Neurosecretory protein VGF OS=Homo sapiens GN=VGF PE=1 SV=2
155	Green	true	2257	2057.9814	2056.9702	1	1.92	208.78	99.73	22.5 (M:22.5)	1	1	0	N.SEPQDEGELFQGVDPRALA.A		CID	65 - 83	/LC MALDI CSF/CSF peptide fraction/20110602 30kDa CSF replicates run2/"MS/MS_(2057.98)"	VGF_HUMAN	Neurosecretory protein VGF OS=Homo sapiens GN=VGF PE=1 SV=2
156	Green	true	2549	2489.2402	2488.2333	1	-0.15	189.82	158.57	42.2 (M:42.2)	1	1	0	D.PSEELEALASLLQELRDFSPSSA.K		CID	152 - 174	/LC MALDI CSF/CSF peptide fraction/20110707_2_CSF_peptides_TA/"MS/MS_(2489.24)"	VGF_HUMAN	Neurosecretory protein VGF OS=Homo sapiens GN=VGF PE=1 SV=2
157	Green	true	2341	2173.0061	2171.9971	1	0.79	286.77	102.12	42.5 (M:42.5)	1	1	0	R.NSEPQDEGELFQGVDPRALA.A	Deamidated: 1	CID	64 - 83	/LC MALDI CSF/CSF peptide fraction/20110602 30kDa CSF replicates run2/"MS/MS_(2173.01)"	VGF_HUMAN	Neurosecretory protein VGF OS=Homo sapiens GN=VGF PE=1 SV=2
158	Green	true	1768	1206.5646	1205.5677	1	-8.54	150.30	78.87	106.1 (M:106.1)	8	1	0	G.EGDFLAEGGGVR.G		CID	24 - 35	/LC MALDI CSF/CSF peptide fraction/20110707_CSF_peptides_TA/"MS/MS_(1206.57)"	FIBA_HUMAN	Fibrinogen alpha chain OS=Homo sapiens GN=FGA PE=1 SV=2
159	Green	true	1938	1263.6008	1262.5891	1	3.51	144.94	82.60	106.0 (M:106.0)	7	1	0	S.GEGDFLAEGGGVR.G		CID	23 - 35	/LC MALDI CSF/CSF peptide fraction/20110707_CSF_peptides_TA/"MS/MS_(1263.60)"	FIBA_HUMAN	Fibrinogen alpha chain OS=Homo sapiens GN=FGA PE=1 SV=2
160	Green	true	620	1350.6326	1349.6212	1	3.08	216.83	84.50	135.9 (M:135.9)	9	1	0	D.SGEGDFLAEGGGVR.G		CID	22 - 35	/LC MALDI CSF/CSF peptide fraction/20110707_CSF_peptides_GHCl/"MS/MS_(1350.63)"	FIBA_HUMAN	Fibrinogen alpha chain OS=Homo sapiens GN=FGA PE=1 SV=2
161	Green	true	1999	1465.6575	1464.6481	1	1.45	302.58	113.95	162.4 (M:162.4)	13	1	0	A.DSGEGDFLAEGGGVR.G		CID	21 - 35	/LC MALDI CSF/CSF peptide fraction/20101209 CSF 20 ACN/"MS/MS_(1465.66)"	FIBA_HUMAN	Fibrinogen alpha chain OS=Homo sapiens GN=FGA PE=1 SV=2
162	Green	true	2023	1536.6891	1535.6852	1	-2.21	284.86	114.29	154.2 (M:154.2)	15	1	0	T.ADSGEGDFLAEGGGVR.G		CID	20 - 35	/LC MALDI CSF/CSF peptide fraction/20101209 CSF 20 ACN/"MS/MS_(1536.69)"	FIBA_HUMAN	Fibrinogen alpha chain OS=Homo sapiens GN=FGA PE=1 SV=2
163	Green	true	462	1883.8183	1882.8042	1	3.64	216.20	77.34	126.7 (M:126.7)	4	1	0	A.DEAGSEADHEGTHSTKRG.H		CID	605 - 622	/LC MALDI CSF/CSF peptide fraction/20101209 CSF 20 ACN/"MS/MS_(1883.82)"	FIBA_HUMAN	Fibrinogen alpha chain OS=Homo sapiens GN=FGA PE=1 SV=2
164	Green	true	1558	1913.8080	1912.8075	1	-3.55	334.58	106.45	52.2 (M:52.2)	2	1	0	K.QFTSSTSYNRGDSTFES.K		CID	582 - 598	/LC MALDI CSF/CSF peptide fraction/20101206 MH CSF 20% ACN/"MS/MS_(1913.81)"	FIBA_HUMAN	Fibrinogen alpha chain OS=Homo sapiens GN=FGA PE=1 SV=2
165	Green	true	652	1916.9554	1915.9500	1	-1.00	161.01	85.87	27.2 (M:27.2)	3	1	0	E.VSGNVSPGTRREYHTEK.L		CID	416 - 432	/LC MALDI CSF/CSF peptide fraction/20101206 MH CSF 20% ACN/"MS/MS_(1916.96)"	FIBA_HUMAN	Fibrinogen alpha chain OS=Homo sapiens GN=FGA PE=1 SV=2
166	Green	true	140	2020.8775	2019.8631	1	3.54	206.72	65.11	136.1 (M:136.1)	3	1	0	A.DEAGSEADHEGTHSTKRGH.A		CID	605 - 623	/LC MALDI CSF/CSF peptide fraction/20101109_jg_CSF/"MS/MS_(2020.88)"	FIBA_HUMAN	Fibrinogen alpha chain OS=Homo sapiens GN=FGA PE=1 SV=2
167	Green	true	271	2091.9236	2090.9002	1	7.71	295.84	64.27	70.8 (M:70.8)	3	1	0	A.DEAGSEADHEGTHSTKRGHA.K		CID	605 - 624	/LC MALDI CSF/CSF peptide fraction/20101110_jg_CSF/"MS/MS_(2091.92)"	FIBA_HUMAN	Fibrinogen alpha chain OS=Homo sapiens GN=FGA PE=1 SV=2
168	Green	true	647	2128.9417	2127.9345	1	-0.04	207.92	44.98	27.4 (M:27.4)	2	1	0	K.QFTSSTSYNRGDSTFESKS.Y		CID	582 - 600	/LC MALDI CSF/CSF peptide fraction/20110602 30kDa CSF replicates run2/"MS/MS_(2128.94)"	FIBA_HUMAN	Fibrinogen alpha chain OS=Homo sapiens GN=FGA PE=1 SV=2
169	Green	true	581	2294.0138	2292.9778	1	12.53	164.17	74.47	49.0 (M:49.0)	3	1	0	K.MADEAGSEADHEGTHSTKRGHA.K		CID	603 - 624	/LC MALDI CSF/CSF peptide fraction/20101109_jg_CSF/"MS/MS_(2294.01)"	FIBA_HUMAN	Fibrinogen alpha chain OS=Homo sapiens GN=FGA PE=1 SV=2
170	Green	true	1800	2578.2161	2577.2242	1	-5.95	285.01	150.98	76.5 (M:76.5)	8	1	0	K.DSHSLTTNIMEILRGDFSSANNR.D		CID	101 - 123	/LC MALDI CSF/CSF peptide fraction/20110707_CSF_peptides_GHCl/"MS/MS_(2578.22)"	FIBA_HUMAN	Fibrinogen alpha chain OS=Homo sapiens GN=FGA PE=1 SV=2
171	Green	true	715	2659.2439	2658.2495	1	-4.83	148.01	83.19	176.9 (M:176.9)	11	1	0	A.DEAGSEADHEGTHSTKRGHAKSRPV.R		CID	605 - 629	/LC MALDI CSF/CSF peptide fraction/20101209 CSF 20 ACN/"MS/MS_(2659.24)"	FIBA_HUMAN	Fibrinogen alpha chain OS=Homo sapiens GN=FGA PE=1 SV=2
172	Green	true	933	2861.3503	2860.3271	1	5.58	149.25	87.20	99.2 (M:99.2)	8	1	0	K.MADEAGSEADHEGTHSTKRGHAKSRPV.R		CID	603 - 629	/LC MALDI CSF/CSF peptide fraction/20101209 CSF 20 ACN/"MS/MS_(2861.35)"	FIBA_HUMAN	Fibrinogen alpha chain OS=Homo sapiens GN=FGA PE=1 SV=2
173	Green	true	2537	2227.1147	2226.1177	1	-4.61	216.06	114.05	99.6 (M:99.6)	4	1	0	K.SQLQKVPPEWKALTDMPQM.R		CID	239 - 257	/LC MALDI CSF/CSF peptide fraction/20110602 30kDa CSF replicates run2/"MS/MS_(2227.11)"	FIBA_HUMAN	Fibrinogen alpha chain OS=Homo sapiens GN=FGA PE=1 SV=2
174	Green	true	94	2560.2144	2559.1811	1	10.16	162.83	29.83	63.4 (M:63.4)	3	1	0	A.DEAGSEADHEGTHSTKRGHAKSRP.V		CID	605 - 628	/LC MALDI CSF/CSF peptide fraction/20110707_CSF_peptides_TA/"MS/MS_(2560.21)"	FIBA_HUMAN	Fibrinogen alpha chain OS=Homo sapiens GN=FGA PE=1 SV=2
175	Green	true	2814	1182.6576	1181.6445	1	4.96	363.11	134.06	91.9 (M:91.9)	2	1	0	M.KPVPDLVPGNF.K		CID	227 - 237	/LC MALDI CSF/CSF peptide fraction/20101206 MH CSF 20% ACN/"MS/MS_(1182.66)"	FIBA_HUMAN	Fibrinogen alpha chain OS=Homo sapiens GN=FGA PE=1 SV=2
176	Green	true	1131	1410.7752	1409.7667	1	0.87	202.03	59.63	41.8 (M:41.8)	2	1	0	K.SQLQKVPPEWKA.L		CID	239 - 250	/LC MALDI CSF/CSF peptide fraction/20110602 30kDa CSF replicates run2/"MS/MS_(1410.78)"	FIBA_HUMAN	Fibrinogen alpha chain OS=Homo sapiens GN=FGA PE=1 SV=2
177	Green	true	547	1886.8845	1885.8707	1	3.44	228.27	80.50	54.6 (M:54.6)	4	1	0	R.HRHPDEAAFFDTASTGK.T		CID	511 - 527	/LC MALDI CSF/CSF peptide fraction/20110707_CSF_peptides_GHCl/"MS/MS_(1886.88)"	FIBA_HUMAN	Fibrinogen alpha chain OS=Homo sapiens GN=FGA PE=1 SV=2
178	Green	true	1903	2291.9991	2290.9978	1	-2.62	289.20	114.65	34.1 (M:34.1)	2	1	0	K.QFTSSTSYNRGDSTFESKSY.K		CID	582 - 601	/LC MALDI CSF/CSF peptide fraction/20101206 MH CSF 20% ACN/"MS/MS_(2292.00)"	FIBA_HUMAN	Fibrinogen alpha chain OS=Homo sapiens GN=FGA PE=1 SV=2
179	Green	true	2820	2422.1288	2421.1231	1	-0.63	154.15	133.47	67.1 (M:67.1)	2	1	0	K.DSHSLTTNIMEILRGDFSSANN.R		CID	101 - 122	/LC MALDI CSF/CSF peptide fraction/20110602 30kDa CSF replicates run2/"MS/MS_(2422.13)"	FIBA_HUMAN	Fibrinogen alpha chain OS=Homo sapiens GN=FGA PE=1 SV=2
180	Green	true	2581	2767.2797	2766.2827	1	-3.70	256.90	117.25	55.0 (M:55.0)	3	1	0	R.HRHPDEAAFFDTASTGKTFPGFFSP.M		CID	511 - 535	/LC MALDI CSF/CSF peptide fraction/20110602 30kDa CSF replicates run2/"MS/MS_(2767.28)"	FIBA_HUMAN	Fibrinogen alpha chain OS=Homo sapiens GN=FGA PE=1 SV=2
181	Green	true	132	2422.0726	2421.0727	1	-3.06	99.73	31.17	126.5 (M:126.5)	4	1	0	K.MADEAGSEADHEGTHSTKRGHAK.S		CID	603 - 625	/LC MALDI CSF/CSF peptide fraction/20110707_CSF_peptides_TA/"MS/MS_(2422.08)"	FIBA_HUMAN	Fibrinogen alpha chain OS=Homo sapiens GN=FGA PE=1 SV=2
182	Green	true	1001	1441.7803	1440.7799	1	-4.80	262.02	111.37	87.6 (M:87.6)	4	1	0	K.MKPVPDLVPGNFK.S		CID	226 - 238	/LC MALDI CSF/CSF peptide fraction/20110707_CSF_peptides_TA20/"MS/MS_(1441.78)"	FIBA_HUMAN	Fibrinogen alpha chain OS=Homo sapiens GN=FGA PE=1 SV=2
183	Green	true	719	1310.7559	1309.7394	1	6.98	205.26	97.00	121.6 (M:121.6)	5	1	0	M.KPVPDLVPGNFK.S		CID	227 - 238	/LC MALDI CSF/CSF peptide fraction/20110707_CSF_peptides_TA20/"MS/MS_(1310.75)"	FIBA_HUMAN	Fibrinogen alpha chain OS=Homo sapiens GN=FGA PE=1 SV=2
184	Green	true	756	1616.6635	1615.6515	1	2.89	160.58	91.68	125.9 (M:125.9)	11	1	0	T.ADSGEGDFLAEGGGVR.G	Phospho: 3	CID	20 - 35	/LC MALDI CSF/CSF peptide fraction/20110707_CSF_peptides_GHCl/"MS/MS_(1616.66)"	FIBA_HUMAN	Fibrinogen alpha chain OS=Homo sapiens GN=FGA PE=1 SV=2
185	Green	true	1529	2274.9738	2273.9713	1	-2.09	184.86	73.43	55.9 (M:55.9)	4	1	0	K.QFTSSTSYNRGDSTFESKSY.K	Gln->pyro-Glu: 1	CID	582 - 601	/LC MALDI CSF/CSF peptide fraction/20110602 30kDa CSF replicates run2/"MS/MS_(2274.97)"	FIBA_HUMAN	Fibrinogen alpha chain OS=Homo sapiens GN=FGA PE=1 SV=2
186	Green	true	1488	1896.7855	1895.7810	1	-1.45	184.57	70.25	39.0 (M:39.0)	2	1	0	K.QFTSSTSYNRGDSTFES.K	Gln->pyro-Glu: 1	CID	582 - 598	/LC MALDI CSF/CSF peptide fraction/20110602 30kDa CSF replicates run2/"MS/MS_(1896.79)"	FIBA_HUMAN	Fibrinogen alpha chain OS=Homo sapiens GN=FGA PE=1 SV=2
187	Green	true	120	2309.9795	2308.9727	1	-0.21	86.76	30.63	92.7 (M:92.7)	3	1	0	K.MADEAGSEADHEGTHSTKRGHA.K	Oxidation: 1	CID	603 - 624	/LC MALDI CSF/CSF peptide fraction/20110707_CSF_peptides_TA/"MS/MS_(2309.98)"	FIBA_HUMAN	Fibrinogen alpha chain OS=Homo sapiens GN=FGA PE=1 SV=2
188	Green	true	273	2877.3194	2876.3220	1	-3.43	175.87	36.77	121.0 (M:121.0)	4	1	0	K.MADEAGSEADHEGTHSTKRGHAKSRPV.R	Oxidation: 1	CID	603 - 629	/LC MALDI CSF/CSF peptide fraction/20110707_CSF_peptides_TA/"MS/MS_(2877.32)"	FIBA_HUMAN	Fibrinogen alpha chain OS=Homo sapiens GN=FGA PE=1 SV=2
189	Green	true	657	1565.7464	1564.7383	1	0.56	183.77	45.25	24.0 (M:24.0)	1	1	0	E.SSSHHPGIAEFPSRG.K		CID	560 - 574	/LC MALDI CSF/CSF peptide fraction/20110602 30kDa CSF replicates run2/"MS/MS_(1565.75)"	FIBA_HUMAN	Fibrinogen alpha chain OS=Homo sapiens GN=FGA PE=1 SV=2
190	Green	true	2203	2243.1168	2242.1126	1	-1.38	241.18	96.53	45.5 (M:45.5)	1	1	0	K.SQLQKVPPEWKALTDMPQM.R	Oxidation: 19	CID	239 - 257	/LC MALDI CSF/CSF peptide fraction/20110602 30kDa CSF replicates run2/"MS/MS_(2243.12)"	FIBA_HUMAN	Fibrinogen alpha chain OS=Homo sapiens GN=FGA PE=1 SV=2
191	Green	true	1620	1020.5045	1019.5036	1	-6.26	371.09	74.87	22.3 (M:22.3)	1	1	0	G.DFLAEGGGVR.G		CID	26 - 35	/LC MALDI CSF/CSF peptide fraction/20110707_CSF_peptides_TA/"MS/MS_(1020.50)"	FIBA_HUMAN	Fibrinogen alpha chain OS=Homo sapiens GN=FGA PE=1 SV=2
192	Green	true	1611	1339.7374	1338.7296	1	0.43	162.68	74.33	61.9 (M:61.9)	2	1	0	K.SQLQKVPPEWK.A		CID	239 - 249	/LC MALDI CSF/CSF peptide fraction/20110707_CSF_peptides_TA/"MS/MS_(1339.74)"	FIBA_HUMAN	Fibrinogen alpha chain OS=Homo sapiens GN=FGA PE=1 SV=2
193	Green	true	1159	1758.7863	1757.7758	1	1.86	170.06	85.58	34.9 (M:34.9)	2	1	0	R.HRHPDEAAFFDTASTG.K		CID	511 - 526	/LC MALDI CSF/CSF peptide fraction/20110707_2_CSF_peptides_TA/"MS/MS_(1758.79)"	FIBA_HUMAN	Fibrinogen alpha chain OS=Homo sapiens GN=FGA PE=1 SV=2
194	Green	true	1079	1822.8791	1821.8758	1	-2.19	162.13	57.28	51.4 (M:51.4)	2	1	0	K.ESSSHHPGIAEFPSRGK.S		CID	559 - 575	/LC MALDI CSF/CSF peptide fraction/20110707_CSF_peptides_TA/"MS/MS_(1822.88)"	FIBA_HUMAN	Fibrinogen alpha chain OS=Homo sapiens GN=FGA PE=1 SV=2
195	Green	true	46	2287.1068	2286.1214	1	-9.54	61.61	29.87	46.6 (M:46.6)	2	1	0	G.SEADHEGTHSTKRGHAKSRPV.R		CID	609 - 629	/LC MALDI CSF/CSF peptide fraction/20110707_2_CSF_peptides_TA/"MS/MS_(2287.11)"	FIBA_HUMAN	Fibrinogen alpha chain OS=Homo sapiens GN=FGA PE=1 SV=2
196	Green	true	623	2553.1028	2552.0939	1	0.65	205.98	84.50	74.6 (M:74.6)	4	1	0	K.SSSYSKQFTSSTSYNRGDSTFES.K		CID	576 - 598	/LC MALDI CSF/CSF peptide fraction/20110707_CSF_peptides_GHCl/"MS/MS_(2553.11)"	FIBA_HUMAN	Fibrinogen alpha chain OS=Homo sapiens GN=FGA PE=1 SV=2
197	Green	true	676	2672.1511	2671.1681	1	-9.09	207.13	46.08	84.5 (M:84.5)	2	1	0	K.SYKMADEAGSEADHEGTHSTKRGHA.K		CID	600 - 624	/LC MALDI CSF/CSF peptide fraction/20110707_CSF_peptides_TA/"MS/MS_(2672.15)"	FIBA_HUMAN	Fibrinogen alpha chain OS=Homo sapiens GN=FGA PE=1 SV=2
198	Green	true	449	2681.1929	2680.1889	1	-1.22	302.21	78.10	81.0 (M:81.0)	4	1	0	K.SSSYSKQFTSSTSYNRGDSTFESK.S		CID	576 - 599	/LC MALDI CSF/CSF peptide fraction/20110707_CSF_peptides_GHCl/"MS/MS_(2681.19)"	FIBA_HUMAN	Fibrinogen alpha chain OS=Homo sapiens GN=FGA PE=1 SV=2
199	Green	true	1608	2768.2328	2767.2209	1	1.67	164.04	76.73	96.3 (M:96.3)	4	1	0	K.SSSYSKQFTSSTSYNRGDSTFESKS.Y		CID	576 - 600	/LC MALDI CSF/CSF peptide fraction/20110707_CSF_peptides_TA/"MS/MS_(2768.23)"	FIBA_HUMAN	Fibrinogen alpha chain OS=Homo sapiens GN=FGA PE=1 SV=2
200	Green	true	606	2800.2505	2799.2631	1	-7.08	98.28	43.42	104.6 (M:104.6)	1	1	0	K.SYKMADEAGSEADHEGTHSTKRGHAK.S		CID	600 - 625	/LC MALDI CSF/CSF peptide fraction/20110707_CSF_peptides_TA/"MS/MS_(2800.25)"	FIBA_HUMAN	Fibrinogen alpha chain OS=Homo sapiens GN=FGA PE=1 SV=2
201	Green	true	735	2931.3025	2930.2842	1	3.75	182.56	89.82	60.0 (M:60.0)	3	1	0	K.SSSYSKQFTSSTSYNRGDSTFESKSY.K		CID	576 - 601	/LC MALDI CSF/CSF peptide fraction/20110707_CSF_peptides_GHCl/"MS/MS_(2931.30)"	FIBA_HUMAN	Fibrinogen alpha chain OS=Homo sapiens GN=FGA PE=1 SV=2
202	Green	true	1808	3059.4020	3058.3792	1	5.07	278.04	80.47	87.8 (M:87.8)	4	1	0	K.SSSYSKQFTSSTSYNRGDSTFESKSYK.M		CID	576 - 602	/LC MALDI CSF/CSF peptide fraction/20110707_CSF_peptides_TA/"MS/MS_(3059.40)"	FIBA_HUMAN	Fibrinogen alpha chain OS=Homo sapiens GN=FGA PE=1 SV=2
203	Green	true	882	3239.5278	3238.5174	1	0.97	75.47	52.22	128.0 (M:128.0)	4	1	0	K.SYKMADEAGSEADHEGTHSTKRGHAKSRPV.R		CID	600 - 629	/LC MALDI CSF/CSF peptide fraction/20110707_CSF_peptides_TA/"MS/MS_(3239.53)"	FIBA_HUMAN	Fibrinogen alpha chain OS=Homo sapiens GN=FGA PE=1 SV=2
204	Green	true	2328	3261.4584	3260.4568	1	-1.74	108.17	92.68	21.1 (M:21.1)	1	1	0	K.SSSYSKQFTSSTSYNRGDSTFESKSYKMA.D		CID	576 - 604	/LC MALDI CSF/CSF peptide fraction/20110707_CSF_peptides_TA/"MS/MS_(3261.46)"	FIBA_HUMAN	Fibrinogen alpha chain OS=Homo sapiens GN=FGA PE=1 SV=2
205	Green	true	844	1077.5289	1076.5251	1	-3.20	261.05	75.98	25.0 (M:25.0)	1	1	0	E.GDFLAEGGGVR.G		CID	25 - 35	/LC MALDI CSF/CSF peptide fraction/20110707_2_CSF_peptides_TA/"MS/MS_(1077.53)"	FIBA_HUMAN	Fibrinogen alpha chain OS=Homo sapiens GN=FGA PE=1 SV=2
206	Green	true	1213	1513.6949	1512.6746	1	8.61	272.38	87.45	21.4 (M:21.4)	1	1	0	R.HRHPDEAAFFDTA.S		CID	511 - 523	/LC MALDI CSF/CSF peptide fraction/20110707_2_CSF_peptides_TA/"MS/MS_(1513.69)"	FIBA_HUMAN	Fibrinogen alpha chain OS=Homo sapiens GN=FGA PE=1 SV=2
207	Green	true	977	1457.7810	1456.7748	1	-0.75	298.41	100.20	59.5 (M:59.5)	9	1	0	K.MKPVPDLVPGNFK.S	Oxidation: 1	CID	226 - 238	/LC MALDI CSF/CSF peptide fraction/20110707_CSF_peptides_GHCl/"MS/MS_(1457.78)"	FIBA_HUMAN	Fibrinogen alpha chain OS=Homo sapiens GN=FGA PE=1 SV=2
208	Green	true	1808	2594.2081	2593.2191	1	-7.04	385.98	150.98	35.4 (M:35.4)	3	1	0	K.DSHSLTTNIMEILRGDFSSANNR.D	Oxidation: 10	CID	101 - 123	/LC MALDI CSF/CSF peptide fraction/20110707_CSF_peptides_GHCl/"MS/MS_(2594.21)"	FIBA_HUMAN	Fibrinogen alpha chain OS=Homo sapiens GN=FGA PE=1 SV=2
209	Green	true	78	2438.0616	2437.0677	1	-5.47	119.05	31.17	99.6 (M:99.6)	1	1	0	K.MADEAGSEADHEGTHSTKRGHAK.S	Oxidation: 1	CID	603 - 625	/LC MALDI CSF/CSF peptide fraction/20110707_CSF_peptides_TA/"MS/MS_(2438.06)"	FIBA_HUMAN	Fibrinogen alpha chain OS=Homo sapiens GN=FGA PE=1 SV=2
210	Green	true	883	3255.5232	3254.5123	1	1.11	65.10	51.95	95.2 (M:95.2)	1	1	0	K.SYKMADEAGSEADHEGTHSTKRGHAKSRPV.R	Oxidation: 4	CID	600 - 629	/LC MALDI CSF/CSF peptide fraction/20110707_CSF_peptides_TA/"MS/MS_(3255.53)"	FIBA_HUMAN	Fibrinogen alpha chain OS=Homo sapiens GN=FGA PE=1 SV=2
211	Green	true	1331	1442.7877	1441.7639	1	11.43	248.25	115.07	70.6 (M:70.6)	4	1	0	K.MKPVPDLVPGNFK.S	Deamidated: 11	CID	226 - 238	/LC MALDI CSF/CSF peptide fraction/20110707_CSF_peptides_GHCl/"MS/MS_(1442.79)"	FIBA_HUMAN	Fibrinogen alpha chain OS=Homo sapiens GN=FGA PE=1 SV=2
212	Green	true	1312	1326.6522	1325.6364	1	6.41	237.90	99.92	42.9 (M:42.9)	4	1	0	T.WLNPDPSQKQN.L		CID	43 - 53	/LC MALDI CSF/CSF peptide fraction/20101206 MH CSF 20% ACN/"MS/MS_(1326.65)"	OSTP_HUMAN	Osteopontin OS=Homo sapiens GN=SPP1 PE=1 SV=1
213	Green	true	945	1330.6350	1329.6161	1	8.76	163.44	82.49	27.1 (M:27.1)	1	1	0	F.RISHELDSASSE.V		CID	301 - 312	/LC MALDI CSF/CSF peptide fraction/20101109_jg_CSF/"MS/MS_(1330.64)"	OSTP_HUMAN	Osteopontin OS=Homo sapiens GN=SPP1 PE=1 SV=1
214	Green	true	179	1495.6827	1494.6699	1	3.69	133.24	66.44	53.6 (M:53.6)	1	1	0	Q.LDDQSAETHSHKQ.S		CID	230 - 242	/LC MALDI CSF/CSF peptide fraction/20101109_jg_CSF/"MS/MS_(1495.68)"	OSTP_HUMAN	Osteopontin OS=Homo sapiens GN=SPP1 PE=1 SV=1
215	Green	true	1427	1543.7430	1542.7274	1	5.38	144.96	92.69	118.1 (M:118.1)	8	1	0	F.RISHELDSASSEVN.-		CID	301 - 314	/LC MALDI CSF/CSF peptide fraction/20101109_jg_CSF/"MS/MS_(1543.74)"	OSTP_HUMAN	Osteopontin OS=Homo sapiens GN=SPP1 PE=1 SV=1
216	Green	true	158	1582.7199	1581.7019	1	6.76	141.45	66.11	114.2 (M:114.2)	4	1	0	Q.LDDQSAETHSHKQS.R		CID	230 - 243	/LC MALDI CSF/CSF peptide fraction/20101109_jg_CSF/"MS/MS_(1582.72)"	OSTP_HUMAN	Osteopontin OS=Homo sapiens GN=SPP1 PE=1 SV=1
217	Green	true	1301	1690.8044	1689.7958	1	0.77	205.48	63.08	46.7 (M:46.7)	5	1	0	K.FRISHELDSASSEVN.-		CID	300 - 314	/LC MALDI CSF/CSF peptide fraction/20110602 30kDa CSF replicates run2/"MS/MS_(1690.80)"	OSTP_HUMAN	Osteopontin OS=Homo sapiens GN=SPP1 PE=1 SV=1
218	Green	true	971	1851.9005	1850.8871	1	3.31	237.57	82.83	76.7 (M:76.7)	3	1	0	Q.LDDQSAETHSHKQSRL.Y		CID	230 - 245	/LC MALDI CSF/CSF peptide fraction/20101109_jg_CSF/"MS/MS_(1851.90)"	OSTP_HUMAN	Osteopontin OS=Homo sapiens GN=SPP1 PE=1 SV=1
219	Green	true	1165	2014.9525	2013.9504	1	-2.58	247.01	96.23	108.0 (M:108.0)	4	1	0	Q.LDDQSAETHSHKQSRLY.K		CID	230 - 246	/LC MALDI CSF/CSF peptide fraction/20101206 MH CSF 20% ACN/"MS/MS_(2014.95)"	OSTP_HUMAN	Osteopontin OS=Homo sapiens GN=SPP1 PE=1 SV=1
220	Green	true	1417	2116.9322	2115.9192	1	2.68	279.34	102.43	95.7 (M:95.7)	3	1	0	R.KANDESNEHSDVIDSQELS.K		CID	249 - 267	/LC MALDI CSF/CSF peptide fraction/20101206 MH CSF 20% ACN/"MS/MS_(2116.93)"	OSTP_HUMAN	Osteopontin OS=Homo sapiens GN=SPP1 PE=1 SV=1
221	Green	true	1735	2244.9908	2244.0142	1	-13.67	170.54	98.37	157.2 (M:157.2)	4	1	0	R.KANDESNEHSDVIDSQELSK.V		CID	249 - 268	/LC MALDI CSF/CSF peptide fraction/20101109_jg_CSF/"MS/MS_(2244.99)"	OSTP_HUMAN	Osteopontin OS=Homo sapiens GN=SPP1 PE=1 SV=1
222	Green	true	3157	2470.0916	2469.0680	1	6.59	256.31	110.25	74.4 (M:74.4)	4	1	0	V.AQDLNAPSDWDSRGKDSYETSQ.L		CID	208 - 229	/LC MALDI CSF/CSF peptide fraction/20101110_jg_CSF/"MS/MS_(2470.09)"	OSTP_HUMAN	Osteopontin OS=Homo sapiens GN=SPP1 PE=1 SV=1
223	Green	true	3309	2569.1567	2568.1365	1	5.05	265.79	113.59	45.3 (M:45.3)	4	1	0	P.VAQDLNAPSDWDSRGKDSYETSQ.L		CID	207 - 229	/LC MALDI CSF/CSF peptide fraction/20101110_jg_CSF/"MS/MS_(2569.16)"	OSTP_HUMAN	Osteopontin OS=Homo sapiens GN=SPP1 PE=1 SV=1
224	Green	true	2100	2716.2593	2715.2584	1	-2.33	264.79	117.67	176.6 (M:176.6)	3	1	0	R.KANDESNEHSDVIDSQELSKVSRE.F		CID	249 - 272	/LC MALDI CSF/CSF peptide fraction/20101206 MH CSF 20% ACN/"MS/MS_(2716.26)"	OSTP_HUMAN	Osteopontin OS=Homo sapiens GN=SPP1 PE=1 SV=1
225	Green	true	1938	2863.3380	2862.3268	1	1.38	186.33	85.63	145.4 (M:145.4)	3	1	0	R.KANDESNEHSDVIDSQELSKVSREF.H		CID	249 - 273	/LC MALDI CSF/CSF peptide fraction/20110602 30kDa CSF replicates run2/"MS/MS_(2863.34)"	OSTP_HUMAN	Osteopontin OS=Homo sapiens GN=SPP1 PE=1 SV=1
226	Green	true	2810	3353.5051	3352.5192	1	-6.38	297.31	133.72	160.8 (M:160.8)	7	1	0	R.KANDESNEHSDVIDSQELSKVSREFHSHE.F		CID	249 - 277	/LC MALDI CSF/CSF peptide fraction/20101206 MH CSF 20% ACN/"MS/MS_(3353.51)"	OSTP_HUMAN	Osteopontin OS=Homo sapiens GN=SPP1 PE=1 SV=1
227	Green	true	2778	1427.7059	1426.6841	1	10.18	265.38	104.90	29.4 (M:29.4)	1	1	0	A.TWLNPDPSQKQN.L		CID	42 - 53	/LC MALDI CSF/CSF peptide fraction/20101110_jg_CSF/"MS/MS_(1427.71)"	OSTP_HUMAN	Osteopontin OS=Homo sapiens GN=SPP1 PE=1 SV=1
228	Green	true	2004	2527.2000	2526.2238	1	-12.30	210.80	115.49	74.0 (M:74.0)	2	1	0	P.VKQADSGSSEEKQLYNKYPDAVA.T		CID	19 - 41	/LC MALDI CSF/CSF peptide fraction/20101206 MH CSF 20% ACN/"MS/MS_(2527.20)"	OSTP_HUMAN	Osteopontin OS=Homo sapiens GN=SPP1 PE=1 SV=1
229	Green	true	2271	2737.3403	2736.3606	1	-10.09	222.00	120.85	52.7 (M:52.7)	1	1	0	A.IPVKQADSGSSEEKQLYNKYPDAVA.T		CID	17 - 41	/LC MALDI CSF/CSF peptide fraction/20101206 MH CSF 20% ACN/"MS/MS_(2737.34)"	OSTP_HUMAN	Osteopontin OS=Homo sapiens GN=SPP1 PE=1 SV=1
230	Green	true	1360	3553.5417	3552.5149	1	5.49	168.08	64.93	70.9 (M:70.9)	3	1	0	V.AQDLNAPSDWDSRGKDSYETSQLDDQSAETHS.H		CID	208 - 239	/LC MALDI CSF/CSF peptide fraction/20110602 30kDa CSF replicates run2/"MS/MS_(3553.54)"	OSTP_HUMAN	Osteopontin OS=Homo sapiens GN=SPP1 PE=1 SV=1
231	Green	true	2997	3606.5645	3605.5527	1	1.25	329.34	107.24	116.5 (M:116.5)	6	1	0	L.NAPSDWDSRGKDSYETSQLDDQSAETHSHKQS.R		CID	212 - 243	/LC MALDI CSF/CSF peptide fraction/20101110_jg_CSF/"MS/MS_(3606.56)"	OSTP_HUMAN	Osteopontin OS=Homo sapiens GN=SPP1 PE=1 SV=1
232	Green	true	2269	3719.5915	3718.6368	1	-14.13	266.84	116.46	90.4 (M:90.4)	8	1	0	D.LNAPSDWDSRGKDSYETSQLDDQSAETHSHKQS.R		CID	211 - 243	/LC MALDI CSF/CSF peptide fraction/20101209 CSF 20 ACN/"MS/MS_(3719.59)"	OSTP_HUMAN	Osteopontin OS=Homo sapiens GN=SPP1 PE=1 SV=1
233	Green	true	3537	4033.7559	4032.7594	1	-2.66	251.71	117.77	108.2 (M:108.2)	4	1	0	V.AQDLNAPSDWDSRGKDSYETSQLDDQSAETHSHKQS.R		CID	208 - 243	/LC MALDI CSF/CSF peptide fraction/20101110_jg_CSF/"MS/MS_(4033.76)"	OSTP_HUMAN	Osteopontin OS=Homo sapiens GN=SPP1 PE=1 SV=1
234	Green	true	830	3858.6140	3857.6637	1	-14.77	128.78	94.60	46.8 (M:46.8)	3	1	0	A.QDLNAPSDWDSRGKDSYETSQLDDQSAETHSHKQ.S	Gln->pyro-Glu: 1	CID	209 - 242	/LC MALDI CSF/CSF peptide fraction/20110707_CSF_peptides_GHCl/"MS/MS_(3858.61)"	OSTP_HUMAN	Osteopontin OS=Homo sapiens GN=SPP1 PE=1 SV=1
235	Green	true	2530	3945.6799	3944.6957	1	-5.86	269.61	123.65	168.0 (M:168.0)	6	1	0	A.QDLNAPSDWDSRGKDSYETSQLDDQSAETHSHKQS.R	Gln->pyro-Glu: 1	CID	209 - 243	/LC MALDI CSF/CSF peptide fraction/20101209 CSF 20 ACN/"MS/MS_(3945.68)"	OSTP_HUMAN	Osteopontin OS=Homo sapiens GN=SPP1 PE=1 SV=1
236	Green	true	3564	2382.0226	2381.0044	1	4.60	338.50	117.94	56.7 (M:56.7)	5	1	0	A.QDLNAPSDWDSRGKDSYETSQ.L	Gln->pyro-Glu: 1	CID	209 - 229	/LC MALDI CSF/CSF peptide fraction/20101110_jg_CSF/"MS/MS_(2382.02)"	OSTP_HUMAN	Osteopontin OS=Homo sapiens GN=SPP1 PE=1 SV=1
237	Green	true	4154	2862.3870	2861.3428	1	12.91	197.18	133.82	127.6 (M:127.6)	4	1	0	R.KANDESNEHSDVIDSQELSKVSREF.H	Amidated: 25	CID	249 - 273	/LC MALDI CSF/CSF peptide fraction/20101110_jg_CSF/"MS/MS_(2862.39)"	OSTP_HUMAN	Osteopontin OS=Homo sapiens GN=SPP1 PE=1 SV=1
238	Green	true	2785	3086.4131	3085.4337	1	-9.03	285.97	133.22	58.5 (M:58.5)	4	1	0	R.KANDESNEHSDVIDSQELSKVSREFHS.H	Amidated: 27	CID	249 - 275	/LC MALDI CSF/CSF peptide fraction/20101206 MH CSF 20% ACN/"MS/MS_(3086.41)"	OSTP_HUMAN	Osteopontin OS=Homo sapiens GN=SPP1 PE=1 SV=1
239	Green	true	4244	3499.5820	3498.6036	1	-8.26	382.77	136.50	47.2 (M:47.2)	1	1	0	R.KANDESNEHSDVIDSQELSKVSREFHSHEF.H	Amidated: 30	CID	249 - 278	/LC MALDI CSF/CSF peptide fraction/20101110_jg_CSF/"MS/MS_(3499.58)"	OSTP_HUMAN	Osteopontin OS=Homo sapiens GN=SPP1 PE=1 SV=1
240	Green	true	3797	3961.6866	3960.7383	1	-14.88	379.86	123.45	55.5 (M:55.5)	1	1	0	A.QDLNAPSDWDSRGKDSYETSQLDDQSAETHSHKQS.R	Amidated: 35	CID	209 - 243	/LC MALDI CSF/CSF peptide fraction/20101110_jg_CSF/"MS/MS_(3961.69)"	OSTP_HUMAN	Osteopontin OS=Homo sapiens GN=SPP1 PE=1 SV=1
241	Green	true	1459	3329.4415	3328.4240	1	3.08	132.88	69.45	54.4 (M:54.4)	1	1	0	V.AQDLNAPSDWDSRGKDSYETSQLDDQSAET.H		CID	208 - 237	/LC MALDI CSF/CSF peptide fraction/20110602 30kDa CSF replicates run2/"MS/MS_(3329.44)"	OSTP_HUMAN	Osteopontin OS=Homo sapiens GN=SPP1 PE=1 SV=1
242	Green	true	1801	3087.4239	3086.4177	1	-0.35	210.54	80.05	30.4 (M:30.4)	1	1	0	R.KANDESNEHSDVIDSQELSKVSREFHS.H		CID	249 - 275	/LC MALDI CSF/CSF peptide fraction/20110602 30kDa CSF replicates run2/"MS/MS_(3087.42)"	OSTP_HUMAN	Osteopontin OS=Homo sapiens GN=SPP1 PE=1 SV=1
243	Green	true	2196	3500.6073	3499.5876	1	3.54	143.19	95.73	31.3 (M:31.3)	1	1	0	R.KANDESNEHSDVIDSQELSKVSREFHSHEF.H		CID	249 - 278	/LC MALDI CSF/CSF peptide fraction/20110602 30kDa CSF replicates run2/"MS/MS_(3500.61)"	OSTP_HUMAN	Osteopontin OS=Homo sapiens GN=SPP1 PE=1 SV=1
244	Green	true	1291	3690.6135	3689.5738	1	8.78	159.69	62.02	22.9 (M:22.9)	1	1	0	V.AQDLNAPSDWDSRGKDSYETSQLDDQSAETHSH.K		CID	208 - 240	/LC MALDI CSF/CSF peptide fraction/20110602 30kDa CSF replicates run2/"MS/MS_(3690.61)"	OSTP_HUMAN	Osteopontin OS=Homo sapiens GN=SPP1 PE=1 SV=1
245	Green	true	1291	2197.1263	2196.1287	1	-4.42	148.23	90.63	41.2 (M:41.2)	1	1	0	D.KHLKFRISHELDSASSEVN.-		CID	296 - 314	/LC MALDI CSF/CSF peptide fraction/20110707_2_CSF_peptides_TA/"MS/MS_(2197.13)"	OSTP_HUMAN	Osteopontin OS=Homo sapiens GN=SPP1 PE=1 SV=1
246	Green	true	1380	3237.4062	3236.3879	1	3.41	60.20	66.60	42.0 (M:42.0)	1	1	0	S.DWDSRGKDSYETSQLDDQSAETHSHKQS.R		CID	216 - 243	/LC MALDI CSF/CSF peptide fraction/20110707_CSF_peptides_TA/"MS/MS_(3237.41)"	OSTP_HUMAN	Osteopontin OS=Homo sapiens GN=SPP1 PE=1 SV=1
247	Green	true	1370	3324.4366	3323.4199	1	2.83	80.93	66.33	89.0 (M:89.0)	1	1	0	P.SDWDSRGKDSYETSQLDDQSAETHSHKQS.R		CID	215 - 243	/LC MALDI CSF/CSF peptide fraction/20110707_CSF_peptides_TA/"MS/MS_(3324.44)"	OSTP_HUMAN	Osteopontin OS=Homo sapiens GN=SPP1 PE=1 SV=1
248	Green	true	2613	3439.6336	3438.5998	1	7.72	156.67	99.60	56.8 (M:56.8)	1	1	0	R.SKSKKFRRPDIQYPDATDEDITSHMESEE.L		CID	169 - 197	/LC MALDI CSF/CSF peptide fraction/20110707_CSF_peptides_TA/"MS/MS_(3439.63)"	OSTP_HUMAN	Osteopontin OS=Homo sapiens GN=SPP1 PE=1 SV=1
249	Green	true	2116	3834.7032	3833.6637	1	8.40	194.26	85.25	27.0 (M:27.0)	2	1	0	Q.DLNAPSDWDSRGKDSYETSQLDDQSAETHSHKQS.R		CID	210 - 243	/LC MALDI CSF/CSF peptide fraction/20110707_CSF_peptides_TA/"MS/MS_(3834.70)"	OSTP_HUMAN	Osteopontin OS=Homo sapiens GN=SPP1 PE=1 SV=1
250	Green	true	2178	4132.8795	4131.8278	1	10.75	109.93	87.12	71.2 (M:71.2)	1	1	0	P.VAQDLNAPSDWDSRGKDSYETSQLDDQSAETHSHKQS.R		CID	207 - 243	/LC MALDI CSF/CSF peptide fraction/20110707_CSF_peptides_TA/"MS/MS_(4132.88)"	OSTP_HUMAN	Osteopontin OS=Homo sapiens GN=SPP1 PE=1 SV=1
251	Green	true	935	4414.0559	4413.0018	1	10.62	127.11	106.87	60.3 (M:60.3)	2	1	0	K.AIPVAQDLNAPSDWDSRGKDSYETSQLDDQSAETHSHKQS.R		CID	204 - 243	/LC MALDI CSF/CSF peptide fraction/20110707_CSF_peptides_TA20/"MS/MS_(4414.06)"	OSTP_HUMAN	Osteopontin OS=Homo sapiens GN=SPP1 PE=1 SV=1
252	Green	true	245	2277.9714	2276.9782	1	-6.18	70.19	45.87	66.2 (M:66.2)	1	1	0	D.SYETSQLDDQSAETHSHKQS.R		CID	224 - 243	/LC MALDI CSF/CSF peptide fraction/20110707_2_CSF_peptides_TA/"MS/MS_(2277.98)"	OSTP_HUMAN	Osteopontin OS=Homo sapiens GN=SPP1 PE=1 SV=1
253	Green	true	773	2710.2440	2709.2267	1	3.71	144.26	72.78	52.4 (M:52.4)	1	1	0	D.SYETSQLDDQSAETHSHKQSRLY.K		CID	224 - 246	/LC MALDI CSF/CSF peptide fraction/20110707_2_CSF_peptides_TA/"MS/MS_(2710.24)"	OSTP_HUMAN	Osteopontin OS=Homo sapiens GN=SPP1 PE=1 SV=1
254	Green	true	203	2821.2396	2820.2547	1	-7.92	99.64	44.00	18.7 (M:18.7)	1	1	0	D.SRGKDSYETSQLDDQSAETHSHKQS.R		CID	219 - 243	/LC MALDI CSF/CSF peptide fraction/20110707_2_CSF_peptides_TA/"MS/MS_(2821.24)"	OSTP_HUMAN	Osteopontin OS=Homo sapiens GN=SPP1 PE=1 SV=1
255	Green	true	222	2936.2738	2935.2816	1	-5.14	131.25	44.80	33.0 (M:33.0)	1	1	0	W.DSRGKDSYETSQLDDQSAETHSHKQS.R		CID	218 - 243	/LC MALDI CSF/CSF peptide fraction/20110707_2_CSF_peptides_TA/"MS/MS_(2936.27)"	OSTP_HUMAN	Osteopontin OS=Homo sapiens GN=SPP1 PE=1 SV=1
256	Green	true	1812	3000.3891	2999.3857	1	-1.29	325.46	106.33	15.8 (M:15.8)	1	1	0	R.KANDESNEHSDVIDSQELSKVSREFH.S		CID	249 - 274	/LC MALDI CSF/CSF peptide fraction/20110707_2_CSF_peptides_TA/"MS/MS_(3000.39)"	OSTP_HUMAN	Osteopontin OS=Homo sapiens GN=SPP1 PE=1 SV=1
257	Green	true	792	4302.9959	4301.9446	1	10.24	138.62	93.27	91.7 (M:91.7)	1	1	0	V.AQDLNAPSDWDSRGKDSYETSQLDDQSAETHSHKQSRL.Y		CID	208 - 245	/LC MALDI CSF/CSF peptide fraction/20110707_CSF_peptides_GHCl/"MS/MS_(4303.00)"	OSTP_HUMAN	Osteopontin OS=Homo sapiens GN=SPP1 PE=1 SV=1
258	Green	true	1150	4705.2241	4704.1600	1	12.07	365.85	109.75	36.9 (M:36.9)	1	1	0	A.YKAIPVAQDLNAPSDWDSRGKDSYETSQLDDQSAETHSHKQS.R		CID	202 - 243	/LC MALDI CSF/CSF peptide fraction/20110707_CSF_peptides_GHCl/"MS/MS_(4705.22)"	OSTP_HUMAN	Osteopontin OS=Homo sapiens GN=SPP1 PE=1 SV=1
259	Green	true	1552	3935.9221	3934.8973	1	4.44	96.73	128.65	45.0 (M:45.0)	1	1	0	P.VKQADSGSSEEKQLYNKYPDAVATWLNPDPSQKQN.L		CID	19 - 53	/LC MALDI CSF/CSF peptide fraction/20110707_CSF_peptides_GHCl/"MS/MS_(3935.92)"	OSTP_HUMAN	Osteopontin OS=Homo sapiens GN=SPP1 PE=1 SV=1
260	Green	true	969	4437.0534	4435.9814	1	14.60	135.82	98.87	70.4 (M:70.4)	2	1	0	A.QDLNAPSDWDSRGKDSYETSQLDDQSAETHSHKQSRLY.K	Acetyl: 1	CID	209 - 246	/LC MALDI CSF/CSF peptide fraction/20110707_CSF_peptides_GHCl/"MS/MS_(4437.05)"	OSTP_HUMAN	Osteopontin OS=Homo sapiens GN=SPP1 PE=1 SV=1
261	Green	true	1585	3438.6185	3437.6158	1	-1.32	157.04	102.08	29.4 (M:29.4)	1	1	0	R.SKSKKFRRPDIQYPDATDEDITSHMESEE.L	Amidated: 29	CID	169 - 197	/LC MALDI CSF/CSF peptide fraction/20110707_2_CSF_peptides_TA/"MS/MS_(3438.62)"	OSTP_HUMAN	Osteopontin OS=Homo sapiens GN=SPP1 PE=1 SV=1
262	Green	true	1573	3519.5975	3518.5661	1	6.85	212.46	102.08	62.2 (M:62.2)	1	1	0	R.SKSKKFRRPDIQYPDATDEDITSHMESEE.L	Phospho: 17	CID	169 - 197	/LC MALDI CSF/CSF peptide fraction/20110707_2_CSF_peptides_TA/"MS/MS_(3519.60)"	OSTP_HUMAN	Osteopontin OS=Homo sapiens GN=SPP1 PE=1 SV=1
263	Green	true	1166	4034.7888	4033.7434	1	9.44	128.48	85.85	77.6 (M:77.6)	1	1	0	V.AQDLNAPSDWDSRGKDSYETSQLDDQSAETHSHKQS.R	Deamidated: 22	CID	208 - 243	/LC MALDI CSF/CSF peptide fraction/20110707_2_CSF_peptides_TA/"MS/MS_(4034.79)"	OSTP_HUMAN	Osteopontin OS=Homo sapiens GN=SPP1 PE=1 SV=1
264	Green	true	107	1389.7545	1388.7372	1	7.22	64.94	64.44	74.6 (M:74.6)	3	1	0	Y.KEIRKGESRSEA.L		CID	263 - 274	/LC MALDI CSF/CSF peptide fraction/20101109_jg_CSF/"MS/MS_(1389.75)"	CMGA_HUMAN	Chromogranin-A OS=Homo sapiens GN=CHGA PE=1 SV=7
265	Green	true	3324	1684.8823	1683.8580	1	10.08	362.74	114.09	69.4 (M:69.4)	4	1	0	G.LVDREKGLSAEPGWQ.A		CID	210 - 224	/LC MALDI CSF/CSF peptide fraction/20101110_jg_CSF/"MS/MS_(1684.88)"	CMGA_HUMAN	Chromogranin-A OS=Homo sapiens GN=CHGA PE=1 SV=7
266	Green	true	2186	1755.8980	1754.8951	1	-2.52	267.72	120.01	105.2 (M:105.2)	6	1	0	G.LVDREKGLSAEPGWQA.K		CID	210 - 225	/LC MALDI CSF/CSF peptide fraction/20101206 MH CSF 20% ACN/"MS/MS_(1755.90)"	CMGA_HUMAN	Chromogranin-A OS=Homo sapiens GN=CHGA PE=1 SV=7
267	Green	true	498	1876.8746	1875.8446	1	12.09	181.00	73.30	160.2 (M:160.2)	4	1	0	R.EDSKEAEKSGEATDGARP.Q		CID	134 - 151	/LC MALDI CSF/CSF peptide fraction/20101109_jg_CSF/"MS/MS_(1876.87)"	CMGA_HUMAN	Chromogranin-A OS=Homo sapiens GN=CHGA PE=1 SV=7
268	Green	true	1217	1934.8707	1933.8654	1	-1.00	278.11	97.74	152.3 (M:152.3)	6	1	0	P.SQKYPGPQAEGDSEGLSQG.L		CID	191 - 209	/LC MALDI CSF/CSF peptide fraction/20101206 MH CSF 20% ACN/"MS/MS_(1934.87)"	CMGA_HUMAN	Chromogranin-A OS=Homo sapiens GN=CHGA PE=1 SV=7
269	Green	true	1216	1982.8389	1981.8171	1	7.33	195.80	87.51	45.8 (M:45.8)	2	1	0	L.EGQEEEEDNRDSSMKLS.F		CID	359 - 375	/LC MALDI CSF/CSF peptide fraction/20101109_jg_CSF/"MS/MS_(1982.84)"	CMGA_HUMAN	Chromogranin-A OS=Homo sapiens GN=CHGA PE=1 SV=7
270	Green	true	1998	1997.9986	1996.9967	1	-2.67	208.44	88.57	53.8 (M:53.8)	4	1	0	R.GWRPSSREDSLEAGLPLQ.V		CID	393 - 410	/LC MALDI CSF/CSF peptide fraction/20110602 30kDa CSF replicates run2/"MS/MS_(1998.00)"	CMGA_HUMAN	Chromogranin-A OS=Homo sapiens GN=CHGA PE=1 SV=7
271	Green	true	1596	2095.8996	2094.9012	1	-4.21	112.25	95.87	38.2 (M:38.2)	2	1	0	R.LEGQEEEEDNRDSSMKLS.F		CID	358 - 375	/LC MALDI CSF/CSF peptide fraction/20101109_jg_CSF/"MS/MS_(2095.90)"	CMGA_HUMAN	Chromogranin-A OS=Homo sapiens GN=CHGA PE=1 SV=7
272	Green	true	3972	2141.1192	2140.0913	1	9.64	358.74	127.97	95.7 (M:95.7)	5	1	0	G.LSQGLVDREKGLSAEPGWQA.K		CID	206 - 225	/LC MALDI CSF/CSF peptide fraction/20101110_jg_CSF/"MS/MS_(2141.12)"	CMGA_HUMAN	Chromogranin-A OS=Homo sapiens GN=CHGA PE=1 SV=7
273	Green	true	4323	2179.9446	2178.9553	1	-8.25	364.39	139.85	42.6 (M:42.6)	4	1	0	K.SGELEQEEERLSKEWEDS.K		CID	322 - 339	/LC MALDI CSF/CSF peptide fraction/20101110_jg_CSF/"MS/MS_(2179.94)"	CMGA_HUMAN	Chromogranin-A OS=Homo sapiens GN=CHGA PE=1 SV=7
274	Green	true	2411	2234.9671	2233.9611	1	-0.58	214.89	105.57	207.1 (M:207.1)	3	1	0	K.HSGFEDELSEVLENQSSQAE.L		CID	97 - 116	/LC MALDI CSF/CSF peptide fraction/20110602 30kDa CSF replicates run2/"MS/MS_(2234.97)"	CMGA_HUMAN	Chromogranin-A OS=Homo sapiens GN=CHGA PE=1 SV=7
275	Green	true	2579	2512.1883	2511.1725	1	3.39	199.80	101.72	82.3 (M:82.3)	4	1	0	R.EDSKEAEKSGEATDGARPQALPEP.M		CID	134 - 157	/LC MALDI CSF/CSF peptide fraction/20101110_jg_CSF/"MS/MS_(2512.19)"	CMGA_HUMAN	Chromogranin-A OS=Homo sapiens GN=CHGA PE=1 SV=7
276	Green	true	2044	2578.1871	2577.1943	1	-5.62	120.42	90.43	98.8 (M:98.8)	4	1	0	F.RGGKSGELEQEEERLSKEWEDS.K		CID	318 - 339	/LC MALDI CSF/CSF peptide fraction/20110602 30kDa CSF replicates run2/"MS/MS_(2578.19)"	CMGA_HUMAN	Chromogranin-A OS=Homo sapiens GN=CHGA PE=1 SV=7
277	Green	true	4280	2725.2782	2724.2627	1	3.01	233.47	137.67	76.2 (M:76.2)	5	1	0	L.FRGGKSGELEQEEERLSKEWEDS.K		CID	317 - 339	/LC MALDI CSF/CSF peptide fraction/20101110_jg_CSF/"MS/MS_(2725.28)"	CMGA_HUMAN	Chromogranin-A OS=Homo sapiens GN=CHGA PE=1 SV=7
278	Green	true	1264	2732.3179	2731.3049	1	2.09	169.46	62.02	71.0 (M:71.0)	4	1	0	P.SQKYPGPQAEGDSEGLSQGLVDREKG.L		CID	191 - 216	/LC MALDI CSF/CSF peptide fraction/20110602 30kDa CSF replicates run2/"MS/MS_(2732.32)"	CMGA_HUMAN	Chromogranin-A OS=Homo sapiens GN=CHGA PE=1 SV=7
279	Green	true	1924	2734.2170	2733.2478	1	-13.92	272.79	89.68	53.8 (M:53.8)	3	1	0	A.LAVDGAGKPGAEEAQDPEGKGEQEHSQ.Q		CID	275 - 301	/LC MALDI CSF/CSF peptide fraction/20101110_jg_CSF/"MS/MS_(2734.22)"	CMGA_HUMAN	Chromogranin-A OS=Homo sapiens GN=CHGA PE=1 SV=7
280	Green	true	2924	2771.2863	2770.2716	1	2.69	351.22	106.57	43.4 (M:43.4)	2	1	0	R.EDSKEAEKSGEATDGARPQALPEPMQ.E		CID	134 - 159	/LC MALDI CSF/CSF peptide fraction/20101110_jg_CSF/"MS/MS_(2771.29)"	CMGA_HUMAN	Chromogranin-A OS=Homo sapiens GN=CHGA PE=1 SV=7
281	Green	true	3149	2838.3386	2837.3468	1	-5.45	238.07	141.41	139.4 (M:139.4)	5	1	0	G.LFRGGKSGELEQEEERLSKEWEDS.K		CID	316 - 339	/LC MALDI CSF/CSF peptide fraction/20101206 MH CSF 20% ACN/"MS/MS_(2838.34)"	CMGA_HUMAN	Chromogranin-A OS=Homo sapiens GN=CHGA PE=1 SV=7
282	Green	true	1623	2070.0641	2069.0542	1	1.28	253.87	76.07	43.0 (M:43.0)	3	1	0	G.LSQGLVDREKGLSAEPGWQ.A		CID	206 - 224	/LC MALDI CSF/CSF peptide fraction/20110602 30kDa CSF replicates run2/"MS/MS_(2070.06)"	CMGA_HUMAN	Chromogranin-A OS=Homo sapiens GN=CHGA PE=1 SV=7
283	Green	true	2605	3646.6852	3645.6806	1	-0.73	122.05	118.05	242.9 (M:242.9)	6	1	0	K.HSGFEDELSEVLENQSSQAELKEAVEEPSSKDV.M		CID	97 - 129	/LC MALDI CSF/CSF peptide fraction/20110602 30kDa CSF replicates run2/"MS/MS_(3646.69)"	CMGA_HUMAN	Chromogranin-A OS=Homo sapiens GN=CHGA PE=1 SV=7
284	Green	true	2878	3671.7346	3670.7499	1	-6.16	274.59	135.56	156.4 (M:156.4)	5	1	0	P.SQKYPGPQAEGDSEGLSQGLVDREKGLSAEPGWQA.K		CID	191 - 225	/LC MALDI CSF/CSF peptide fraction/20101206 MH CSF 20% ACN/"MS/MS_(3671.73)"	CMGA_HUMAN	Chromogranin-A OS=Homo sapiens GN=CHGA PE=1 SV=7
285	Green	true	4409	3906.8212	3905.7637	1	12.86	279.08	145.03	293.4 (M:293.4)	11	1	0	K.HSGFEDELSEVLENQSSQAELKEAVEEPSSKDVME.K		CID	97 - 131	/LC MALDI CSF/CSF peptide fraction/20101110_jg_CSF/"MS/MS_(3906.82)"	CMGA_HUMAN	Chromogranin-A OS=Homo sapiens GN=CHGA PE=1 SV=7
286	Green	true	2164	3472.6627	3471.6543	1	0.34	160.79	95.47	33.6 (M:33.6)	2	1	0	P.SQKYPGPQAEGDSEGLSQGLVDREKGLSAEPGW.Q		CID	191 - 223	/LC MALDI CSF/CSF peptide fraction/20110602 30kDa CSF replicates run2/"MS/MS_(3472.66)"	CMGA_HUMAN	Chromogranin-A OS=Homo sapiens GN=CHGA PE=1 SV=7
287	Green	true	2021	3600.7241	3599.7128	1	1.11	88.60	89.90	108.9 (M:108.9)	3	1	0	P.SQKYPGPQAEGDSEGLSQGLVDREKGLSAEPGWQ.A		CID	191 - 224	/LC MALDI CSF/CSF peptide fraction/20110602 30kDa CSF replicates run2/"MS/MS_(3600.72)"	CMGA_HUMAN	Chromogranin-A OS=Homo sapiens GN=CHGA PE=1 SV=7
288	Green	true	2570	2129.8855	2128.8855	1	-3.42	342.03	123.82	41.4 (M:41.4)	1	1	0	L.EGQEEEEDNRDSSMKLSF.R		CID	359 - 376	/LC MALDI CSF/CSF peptide fraction/20101209 CSF 20 ACN/"MS/MS_(2129.89)"	CMGA_HUMAN	Chromogranin-A OS=Homo sapiens GN=CHGA PE=1 SV=7
289	Green	true	2660	3777.7582	3776.7211	1	7.90	88.07	122.03	195.5 (M:195.5)	6	1	0	K.HSGFEDELSEVLENQSSQAELKEAVEEPSSKDVM.E		CID	97 - 130	/LC MALDI CSF/CSF peptide fraction/20110602 30kDa CSF replicates run2/"MS/MS_(3777.76)"	CMGA_HUMAN	Chromogranin-A OS=Homo sapiens GN=CHGA PE=1 SV=7
290	Green	true	516	1858.8637	1857.8341	1	12.03	261.87	73.30	57.3 (M:57.3)	1	1	0	R.EDSKEAEKSGEATDGARP.Q	Glu->pyro-Glu: 1	CID	134 - 151	/LC MALDI CSF/CSF peptide fraction/20101109_jg_CSF/"MS/MS_(1858.86)"	CMGA_HUMAN	Chromogranin-A OS=Homo sapiens GN=CHGA PE=1 SV=7
291	Green	true	3255	3922.7875	3921.7586	1	5.52	244.87	144.25	304.9 (M:304.9)	7	1	0	K.HSGFEDELSEVLENQSSQAELKEAVEEPSSKDVME.K	Oxidation: 34	CID	97 - 131	/LC MALDI CSF/CSF peptide fraction/20101206 MH CSF 20% ACN/"MS/MS_(3922.79)"	CMGA_HUMAN	Chromogranin-A OS=Homo sapiens GN=CHGA PE=1 SV=7
292	Green	true	2305	2470.0968	2469.1078	1	-7.40	216.42	91.37	29.3 (M:29.3)	1	1	0	R.LEGQEEEEDNRDSSMKLSFRA.R		CID	358 - 378	/LC MALDI CSF/CSF peptide fraction/20110707_CSF_peptides_TA/"MS/MS_(2470.10)"	CMGA_HUMAN	Chromogranin-A OS=Homo sapiens GN=CHGA PE=1 SV=7
293	Green	true	1743	3769.7148	3768.7048	1	0.73	138.04	145.40	69.6 (M:69.6)	2	1	0	H.SGFEDELSEVLENQSSQAELKEAVEEPSSKDVME.K		CID	98 - 131	/LC MALDI CSF/CSF peptide fraction/20110707_CSF_peptides_GHCl/"MS/MS_(3769.71)"	CMGA_HUMAN	Chromogranin-A OS=Homo sapiens GN=CHGA PE=1 SV=7
294	Green	true	2562	3907.7783	3906.7477	1	5.97	245.72	115.65	147.4 (M:147.4)	2	1	0	K.HSGFEDELSEVLENQSSQAELKEAVEEPSSKDVME.K	Deamidated: 14	CID	97 - 131	/LC MALDI CSF/CSF peptide fraction/20110602 30kDa CSF replicates run2/"MS/MS_(3907.78)"	CMGA_HUMAN	Chromogranin-A OS=Homo sapiens GN=CHGA PE=1 SV=7
295	Green	true	2444	3907.7700	3906.7477	1	3.85	154.39	142.58	105.9 (M:105.9)	2	1	0	K.HSGFEDELSEVLENQSSQAELKEAVEEPSSKDVME.K	Deamidated: 15	CID	97 - 131	/LC MALDI CSF/CSF peptide fraction/20110707_2_CSF_peptides_TA/"MS/MS_(3907.78)"	CMGA_HUMAN	Chromogranin-A OS=Homo sapiens GN=CHGA PE=1 SV=7
296	Green	true	206	1009.5923	1008.5829	1	2.14	123.53	67.45	35.5 (M:35.5)	2	1	0	C.ARPVKEPRG.L		CID	34 - 42	/LC MALDI CSF/CSF peptide fraction/20101109_jg_CSF/"MS/MS_(1009.59)"	PCSK1_HUMAN	ProSAAS OS=Homo sapiens GN=PCSK1N PE=1 SV=1
297	Green	true	1036	1095.5853	1094.5720	1	5.48	155.93	85.00	65.6 (M:65.6)	4	1	0	A.SPPLAETGAPR.R		CID	47 - 57	/LC MALDI CSF/CSF peptide fraction/20101109_jg_CSF/"MS/MS_(1095.59)"	PCSK1_HUMAN	ProSAAS OS=Homo sapiens GN=PCSK1N PE=1 SV=1
298	Green	true	1960	1398.7526	1397.7415	1	2.70	256.82	111.11	58.7 (M:58.7)	4	1	0	A.SPPLAETGAPRRF.R		CID	47 - 59	/LC MALDI CSF/CSF peptide fraction/20101209 CSF 20 ACN/"MS/MS_(1398.75)"	PCSK1_HUMAN	ProSAAS OS=Homo sapiens GN=PCSK1N PE=1 SV=1
299	Green	true	2477	1591.7640	1590.7526	1	2.61	309.73	127.70	113.9 (M:113.9)	4	1	0	A.DHDVGSELPPEGVLGA.L		CID	223 - 238	/LC MALDI CSF/CSF peptide fraction/20101206 MH CSF 20% ACN/"MS/MS_(1591.76)"	PCSK1_HUMAN	ProSAAS OS=Homo sapiens GN=PCSK1N PE=1 SV=1
300	Green	true	2493	1733.8341	1732.8268	1	0.02	318.01	128.04	163.1 (M:163.1)	4	1	0	R.AADHDVGSELPPEGVLGA.L		CID	221 - 238	/LC MALDI CSF/CSF peptide fraction/20101206 MH CSF 20% ACN/"MS/MS_(1733.83)"	PCSK1_HUMAN	ProSAAS OS=Homo sapiens GN=PCSK1N PE=1 SV=1
301	Green	true	3785	1740.9523	1739.9319	1	7.56	377.48	123.45	44.3 (M:44.3)	4	1	0	G.LSAASPPLAETGAPRRF.R		CID	43 - 59	/LC MALDI CSF/CSF peptide fraction/20101110_jg_CSF/"MS/MS_(1740.95)"	PCSK1_HUMAN	ProSAAS OS=Homo sapiens GN=PCSK1N PE=1 SV=1
302	Green	true	2417	1788.0786	1787.0781	1	-3.81	274.63	125.70	32.3 (M:32.3)	3	1	0	A.LLRVKRLETPAPQVPA.R		CID	239 - 254	/LC MALDI CSF/CSF peptide fraction/20101206 MH CSF 20% ACN/"MS/MS_(1788.08)"	PCSK1_HUMAN	ProSAAS OS=Homo sapiens GN=PCSK1N PE=1 SV=1
303	Green	true	3176	1817.9267	1816.9207	1	-0.70	201.25	152.04	165.6 (M:165.6)	4	1	0	A.DHDVGSELPPEGVLGALL.R		CID	223 - 240	/LC MALDI CSF/CSF peptide fraction/20101109_jg_CSF/"MS/MS_(1817.93)"	PCSK1_HUMAN	ProSAAS OS=Homo sapiens GN=PCSK1N PE=1 SV=1
304	Green	true	4554	1960.0049	1958.9949	1	1.38	361.92	151.73	159.5 (M:159.5)	5	1	0	R.AADHDVGSELPPEGVLGALL.R		CID	221 - 240	/LC MALDI CSF/CSF peptide fraction/20101110_jg_CSF/"MS/MS_(1960.00)"	PCSK1_HUMAN	ProSAAS OS=Homo sapiens GN=PCSK1N PE=1 SV=1
305	Green	true	3156	1974.0338	1973.0218	1	2.39	361.90	151.04	127.9 (M:127.9)	5	1	0	A.DHDVGSELPPEGVLGALLR.V		CID	223 - 241	/LC MALDI CSF/CSF peptide fraction/20101109_jg_CSF/"MS/MS_(1974.03)"	PCSK1_HUMAN	ProSAAS OS=Homo sapiens GN=PCSK1N PE=1 SV=1
306	Green	true	4516	2045.0597	2044.0589	1	-3.18	536.25	150.23	80.2 (M:80.2)	6	1	0	A.ADHDVGSELPPEGVLGALLR.V		CID	222 - 241	/LC MALDI CSF/CSF peptide fraction/20101110_jg_CSF/"MS/MS_(2045.06)"	PCSK1_HUMAN	ProSAAS OS=Homo sapiens GN=PCSK1N PE=1 SV=1
307	Green	true	2828	2073.0905	2072.0902	1	-3.37	273.77	134.53	146.4 (M:146.4)	9	1	0	A.DHDVGSELPPEGVLGALLRV.K		CID	223 - 242	/LC MALDI CSF/CSF peptide fraction/20110602 30kDa CSF replicates run2/"MS/MS_(2073.09)"	PCSK1_HUMAN	ProSAAS OS=Homo sapiens GN=PCSK1N PE=1 SV=1
308	Green	true	3155	2116.1085	2115.0960	1	2.45	300.13	151.04	173.4 (M:173.4)	8	1	0	R.AADHDVGSELPPEGVLGALLR.V		CID	221 - 241	/LC MALDI CSF/CSF peptide fraction/20101109_jg_CSF/"MS/MS_(2116.11)"	PCSK1_HUMAN	ProSAAS OS=Homo sapiens GN=PCSK1N PE=1 SV=1
309	Green	true	1830	2215.1624	2214.1644	1	-4.21	229.38	154.18	71.0 (M:71.0)	6	1	0	R.AADHDVGSELPPEGVLGALLRV.K		CID	221 - 242	/LC MALDI CSF/CSF peptide fraction/20110707_CSF_peptides_GHCl/"MS/MS_(2215.17)"	PCSK1_HUMAN	ProSAAS OS=Homo sapiens GN=PCSK1N PE=1 SV=1
310	Green	true	2764	1888.9606	1887.9578	1	-2.37	198.73	130.28	154.5 (M:154.5)	3	1	0	A.ADHDVGSELPPEGVLGALL.R		CID	222 - 240	/LC MALDI CSF/CSF peptide fraction/20110602 30kDa CSF replicates run2/"MS/MS_(1888.96)"	PCSK1_HUMAN	ProSAAS OS=Homo sapiens GN=PCSK1N PE=1 SV=1
311	Green	true	2513	1662.8136	1661.7897	1	10.01	220.27	128.04	129.9 (M:129.9)	1	1	0	A.ADHDVGSELPPEGVLGA.L		CID	222 - 238	/LC MALDI CSF/CSF peptide fraction/20101206 MH CSF 20% ACN/"MS/MS_(1662.81)"	PCSK1_HUMAN	ProSAAS OS=Homo sapiens GN=PCSK1N PE=1 SV=1
312	Green	true	1750	2201.1959	2200.1852	1	1.56	255.52	146.20	70.3 (M:70.3)	4	1	0	A.DHDVGSELPPEGVLGALLRVK.R		CID	223 - 243	/LC MALDI CSF/CSF peptide fraction/20110707_CSF_peptides_GHCl/"MS/MS_(2201.20)"	PCSK1_HUMAN	ProSAAS OS=Homo sapiens GN=PCSK1N PE=1 SV=1
313	Green	true	2721	2731.5088	2730.5042	1	-0.97	178.77	126.83	61.9 (M:61.9)	2	1	0	C.ARPVKEPRGLSAASPPLAETGAPRRF.R		CID	34 - 59	/LC MALDI CSF/CSF peptide fraction/20101209 CSF 20 ACN/"MS/MS_(2731.51)"	PCSK1_HUMAN	ProSAAS OS=Homo sapiens GN=PCSK1N PE=1 SV=1
314	Green	true	1765	1503.7482	1502.7478	1	-4.54	242.03	110.80	28.5 (M:28.5)	2	1	0	R.SVNPYLQGQRLDN.V		CID	182 - 194	/LC MALDI CSF/CSF peptide fraction/20101206 MH CSF 20% ACN/"MS/MS_(1503.75)"	7B2_HUMAN	Neuroendocrine protein 7B2 OS=Homo sapiens GN=SCG5 PE=1 SV=2
315	Green	true	1492	1629.7454	1628.7318	1	3.86	262.43	93.36	54.0 (M:54.0)	3	1	0	K.KSVPHFSDEDKDPE.-		CID	199 - 212	/LC MALDI CSF/CSF peptide fraction/20101109_jg_CSF/"MS/MS_(1629.75)"	7B2_HUMAN	Neuroendocrine protein 7B2 OS=Homo sapiens GN=SCG5 PE=1 SV=2
316	Green	true	3998	1772.9515	1771.9217	1	12.71	314.07	128.80	58.1 (M:58.1)	7	1	0	R.SVNPYLQGQRLDNVVA.K		CID	182 - 197	/LC MALDI CSF/CSF peptide fraction/20101110_jg_CSF/"MS/MS_(1772.95)"	7B2_HUMAN	Neuroendocrine protein 7B2 OS=Homo sapiens GN=SCG5 PE=1 SV=2
317	Green	true	1780	2027.0173	2026.0007	1	4.58	191.24	99.71	42.3 (M:42.3)	1	1	0	N.VVAKKSVPHFSDEDKDPE.-		CID	195 - 212	/LC MALDI CSF/CSF peptide fraction/20101109_jg_CSF/"MS/MS_(2027.02)"	7B2_HUMAN	Neuroendocrine protein 7B2 OS=Homo sapiens GN=SCG5 PE=1 SV=2
318	Green	true	2602	2312.2742	2311.2648	1	0.91	260.95	130.88	99.3 (M:99.3)	4	1	0	R.SVNPYLQGQRLDNVVAKKSVP.H		CID	182 - 202	/LC MALDI CSF/CSF peptide fraction/20101206 MH CSF 20% ACN/"MS/MS_(2312.27)"	7B2_HUMAN	Neuroendocrine protein 7B2 OS=Homo sapiens GN=SCG5 PE=1 SV=2
319	Green	true	2706	2449.3273	2448.3237	1	-1.52	329.25	126.99	94.4 (M:94.4)	9	1	0	R.SVNPYLQGQRLDNVVAKKSVPH.F		CID	182 - 203	/LC MALDI CSF/CSF peptide fraction/20101209 CSF 20 ACN/"MS/MS_(2449.33)"	7B2_HUMAN	Neuroendocrine protein 7B2 OS=Homo sapiens GN=SCG5 PE=1 SV=2
320	Green	true	3872	3114.5608	3113.5418	1	3.77	295.16	125.29	54.4 (M:54.4)	6	1	0	P.YLQGQRLDNVVAKKSVPHFSDEDKDPE.-		CID	186 - 212	/LC MALDI CSF/CSF peptide fraction/20101110_jg_CSF/"MS/MS_(3114.56)"	7B2_HUMAN	Neuroendocrine protein 7B2 OS=Homo sapiens GN=SCG5 PE=1 SV=2
321	Green	true	3634	1274.6983	1273.6779	1	10.31	386.79	119.44	39.4 (M:39.4)	3	1	0	R.SVNPYLQGQRL.D		CID	182 - 192	/LC MALDI CSF/CSF peptide fraction/20101110_jg_CSF/"MS/MS_(1274.70)"	7B2_HUMAN	Neuroendocrine protein 7B2 OS=Homo sapiens GN=SCG5 PE=1 SV=2
322	Green	true	3717	2951.4996	2950.4785	1	4.70	370.64	121.45	38.2 (M:38.2)	2	1	0	Y.LQGQRLDNVVAKKSVPHFSDEDKDPE.-		CID	187 - 212	/LC MALDI CSF/CSF peptide fraction/20101110_jg_CSF/"MS/MS_(2951.50)"	7B2_HUMAN	Neuroendocrine protein 7B2 OS=Homo sapiens GN=SCG5 PE=1 SV=2
323	Green	true	2889	3511.7738	3510.7379	1	8.14	230.97	131.67	194.9 (M:194.9)	15	1	0	R.SVNPYLQGQRLDNVVAKKSVPHFSDEDKDPE.-		CID	182 - 212	/LC MALDI CSF/CSF peptide fraction/20101209 CSF 20 ACN/"MS/MS_(3511.77)"	7B2_HUMAN	Neuroendocrine protein 7B2 OS=Homo sapiens GN=SCG5 PE=1 SV=2
324	Green	true	2099	2653.3160	2652.3144	1	-2.12	301.37	117.67	89.1 (M:89.1)	2	1	0	G.QRLDNVVAKKSVPHFSDEDKDPE.-		CID	190 - 212	/LC MALDI CSF/CSF peptide fraction/20101206 MH CSF 20% ACN/"MS/MS_(2653.32)"	7B2_HUMAN	Neuroendocrine protein 7B2 OS=Homo sapiens GN=SCG5 PE=1 SV=2
325	Green	true	2038	2052.1353	2051.1276	1	0.20	424.03	113.45	25.9 (M:25.9)	1	1	0	P.YLQGQRLDNVVAKKSVPH.F		CID	186 - 203	/LC MALDI CSF/CSF peptide fraction/20101209 CSF 20 ACN/"MS/MS_(2052.14)"	7B2_HUMAN	Neuroendocrine protein 7B2 OS=Homo sapiens GN=SCG5 PE=1 SV=2
326	Green	true	3748	2636.2659	2635.2878	1	-11.07	259.81	121.95	86.2 (M:86.2)	6	1	0	G.QRLDNVVAKKSVPHFSDEDKDPE.-	Gln->pyro-Glu: 1	CID	190 - 212	/LC MALDI CSF/CSF peptide fraction/20101110_jg_CSF/"MS/MS_(2636.27)"	7B2_HUMAN	Neuroendocrine protein 7B2 OS=Homo sapiens GN=SCG5 PE=1 SV=2
327	Green	true	1999	2190.0125	2189.0079	1	-1.22	253.75	88.30	27.3 (M:27.3)	1	1	0	L.HQHLFDPEHDYPGLGKWN.K		CID	147 - 164	/LC MALDI CSF/CSF peptide fraction/20110602 30kDa CSF replicates run2/"MS/MS_(2190.01)"	7B2_HUMAN	Neuroendocrine protein 7B2 OS=Homo sapiens GN=SCG5 PE=1 SV=2
328	Green	true	1920	3285.6415	3284.6426	1	-2.54	68.01	110.07	63.2 (M:63.2)	3	1	0	R.SVNPYLQGQRLDNVVAKKSVPHFSDEDKD.P		CID	182 - 210	/LC MALDI CSF/CSF peptide fraction/20110707_2_CSF_peptides_TA/"MS/MS_(3285.64)"	7B2_HUMAN	Neuroendocrine protein 7B2 OS=Homo sapiens GN=SCG5 PE=1 SV=2
329	Green	true	1597	2010.8954	2009.8854	1	1.34	118.92	100.75	47.7 (M:47.7)	1	1	0	E.LTGDNIPKDFSEDQGYPD.P		CID	98 - 115	/LC MALDI CSF/CSF peptide fraction/20110707_2_CSF_peptides_TA/"MS/MS_(2010.90)"	7B2_HUMAN	Neuroendocrine protein 7B2 OS=Homo sapiens GN=SCG5 PE=1 SV=2
330	Green	true	1399	2029.1150	2028.1116	1	-1.92	146.74	93.03	22.6 (M:22.6)	1	1	0	R.SVNPYLQGQRLDNVVAKK.S		CID	182 - 199	/LC MALDI CSF/CSF peptide fraction/20110707_2_CSF_peptides_TA/"MS/MS_(2029.12)"	7B2_HUMAN	Neuroendocrine protein 7B2 OS=Homo sapiens GN=SCG5 PE=1 SV=2
331	Green	true	1240	1700.9113	1699.9006	1	2.03	158.33	113.73	22.8 (M:22.8)	1	1	0	R.SVNPYLQGQRLDNVV.A	Amidated: 15	CID	182 - 196	/LC MALDI CSF/CSF peptide fraction/20110707_CSF_peptides_GHCl/"MS/MS_(1700.91)"	7B2_HUMAN	Neuroendocrine protein 7B2 OS=Homo sapiens GN=SCG5 PE=1 SV=2
332	Green	true	2073	3591.7296	3590.7043	1	5.03	174.69	114.87	80.2 (M:80.2)	4	1	0	R.SVNPYLQGQRLDNVVAKKSVPHFSDEDKDPE.-	Phospho: 24	CID	182 - 212	/LC MALDI CSF/CSF peptide fraction/20110707_2_CSF_peptides_TA/"MS/MS_(3591.73)"	7B2_HUMAN	Neuroendocrine protein 7B2 OS=Homo sapiens GN=SCG5 PE=1 SV=2
333	Green	true	1100	1189.5766	1188.5676	1	1.44	339.86	94.39	71.3 (M:71.3)	4	1	0	A.AQPQFVHPEH.R		CID	827 - 836	/LC MALDI CSF/CSF peptide fraction/20101206 MH CSF 20% ACN/"MS/MS_(1189.58)"	CSTN1_HUMAN	Calsyntenin-1 OS=Homo sapiens GN=CLSTN1 PE=1 SV=1
334	Green	true	2389	1418.6866	1417.6739	1	3.85	268.32	118.97	116.1 (M:116.1)	6	1	0	V.DLSGHNLANPHPF.A		CID	841 - 853	/LC MALDI CSF/CSF peptide fraction/20101209 CSF 20 ACN/"MS/MS_(1418.69)"	CSTN1_HUMAN	Calsyntenin-1 OS=Homo sapiens GN=CLSTN1 PE=1 SV=1
335	Green	true	1060	1432.7053	1431.7007	1	-1.90	225.07	93.56	50.3 (M:50.3)	4	1	0	A.AQPQFVHPEHRS.F		CID	827 - 838	/LC MALDI CSF/CSF peptide fraction/20101206 MH CSF 20% ACN/"MS/MS_(1432.71)"	CSTN1_HUMAN	Calsyntenin-1 OS=Homo sapiens GN=CLSTN1 PE=1 SV=1
336	Green	true	3115	2391.2086	2390.2019	1	-0.24	180.65	137.19	120.5 (M:120.5)	10	1	0	S.FVDLSGHNLANPHPFAVVPSTAT.V		CID	839 - 861	/LC MALDI CSF/CSF peptide fraction/20101209 CSF 20 ACN/"MS/MS_(2391.21)"	CSTN1_HUMAN	Calsyntenin-1 OS=Homo sapiens GN=CLSTN1 PE=1 SV=1
337	Green	true	2261	2634.3520	2633.3350	1	3.68	181.88	99.73	74.0 (M:74.0)	5	1	0	H.RSFVDLSGHNLANPHPFAVVPSTAT.V		CID	837 - 861	/LC MALDI CSF/CSF peptide fraction/20110602 30kDa CSF replicates run2/"MS/MS_(2634.35)"	CSTN1_HUMAN	Calsyntenin-1 OS=Homo sapiens GN=CLSTN1 PE=1 SV=1
338	Green	true	3170	3804.9286	3803.8921	1	7.69	244.75	138.86	154.4 (M:154.4)	8	1	0	A.AQPQFVHPEHRSFVDLSGHNLANPHPFAVVPSTAT.V		CID	827 - 861	/LC MALDI CSF/CSF peptide fraction/20101209 CSF 20 ACN/"MS/MS_(3804.93)"	CSTN1_HUMAN	Calsyntenin-1 OS=Homo sapiens GN=CLSTN1 PE=1 SV=1
339	Green	true	2307	1678.8420	1677.8376	1	-1.70	304.14	122.52	33.3 (M:33.3)	2	1	0	A.AQPQFVHPEHRSFV.D		CID	827 - 840	/LC MALDI CSF/CSF peptide fraction/20101206 MH CSF 20% ACN/"MS/MS_(1678.84)"	CSTN1_HUMAN	Calsyntenin-1 OS=Homo sapiens GN=CLSTN1 PE=1 SV=1
340	Green	true	3171	3875.9617	3874.9292	1	6.51	264.90	138.86	23.8 (M:23.8)	1	1	0	M.AAQPQFVHPEHRSFVDLSGHNLANPHPFAVVPSTAT.V		CID	826 - 861	/LC MALDI CSF/CSF peptide fraction/20101209 CSF 20 ACN/"MS/MS_(3875.96)"	CSTN1_HUMAN	Calsyntenin-1 OS=Homo sapiens GN=CLSTN1 PE=1 SV=1
341	Green	true	2478	3491.7398	3490.7171	1	4.43	91.61	108.48	65.9 (M:65.9)	5	1	0	P.QFVHPEHRSFVDLSGHNLANPHPFAVVPSTAT.V	Gln->pyro-Glu: 1	CID	830 - 861	/LC MALDI CSF/CSF peptide fraction/20110602 30kDa CSF replicates run2/"MS/MS_(3491.74)"	CSTN1_HUMAN	Calsyntenin-1 OS=Homo sapiens GN=CLSTN1 PE=1 SV=1
342	Green	true	1152	876.4090	875.3926	1	10.41	84.29	95.39	42.1 (M:42.1)	2	1	0	P.QFVHPEH.R	Gln->pyro-Glu: 1	CID	830 - 836	/LC MALDI CSF/CSF peptide fraction/20101206 MH CSF 20% ACN/"MS/MS_(876.41)"	CSTN1_HUMAN	Calsyntenin-1 OS=Homo sapiens GN=CLSTN1 PE=1 SV=1
343	Green	true	2361	3703.8647	3702.8444	1	3.52	136.03	101.58	27.3 (M:27.3)	3	1	0	A.AQPQFVHPEHRSFVDLSGHNLANPHPFAVVPSTA.T		CID	827 - 860	/LC MALDI CSF/CSF peptide fraction/20110602 30kDa CSF replicates run2/"MS/MS_(3703.86)"	CSTN1_HUMAN	Calsyntenin-1 OS=Homo sapiens GN=CLSTN1 PE=1 SV=1
344	Green	true	2015	1664.8099	1663.8107	1	-4.85	161.27	88.83	75.8 (M:75.8)	1	1	0	S.FVDLSGHNLANPHPF.A		CID	839 - 853	/LC MALDI CSF/CSF peptide fraction/20110602 30kDa CSF replicates run2/"MS/MS_(1664.81)"	CSTN1_HUMAN	Calsyntenin-1 OS=Homo sapiens GN=CLSTN1 PE=1 SV=1
345	Green	true	2165	1751.8499	1750.8427	1	-0.05	233.79	95.47	45.6 (M:45.6)	1	1	0	R.SFVDLSGHNLANPHPF.A		CID	838 - 853	/LC MALDI CSF/CSF peptide fraction/20110602 30kDa CSF replicates run2/"MS/MS_(1751.85)"	CSTN1_HUMAN	Calsyntenin-1 OS=Homo sapiens GN=CLSTN1 PE=1 SV=1
346	Green	true	2006	1907.9451	1906.9438	1	-3.15	240.16	88.57	16.9 (M:16.9)	1	1	0	H.RSFVDLSGHNLANPHPF.A		CID	837 - 853	/LC MALDI CSF/CSF peptide fraction/20110602 30kDa CSF replicates run2/"MS/MS_(1907.95)"	CSTN1_HUMAN	Calsyntenin-1 OS=Homo sapiens GN=CLSTN1 PE=1 SV=1
347	Green	true	758	1916.9612	1915.9541	1	-0.07	207.27	98.60	86.6 (M:86.6)	4	1	0	L.SGHNLANPHPFAVVPSTAT.V		CID	843 - 861	/LC MALDI CSF/CSF peptide fraction/20110707_CSF_peptides_TA20/"MS/MS_(1916.96)"	CSTN1_HUMAN	Calsyntenin-1 OS=Homo sapiens GN=CLSTN1 PE=1 SV=1
348	Green	true	1916	2145.0661	2144.0651	1	-2.91	216.59	84.57	107.1 (M:107.1)	3	1	0	V.DLSGHNLANPHPFAVVPSTAT.V		CID	841 - 861	/LC MALDI CSF/CSF peptide fraction/20110602 30kDa CSF replicates run2/"MS/MS_(2145.07)"	CSTN1_HUMAN	Calsyntenin-1 OS=Homo sapiens GN=CLSTN1 PE=1 SV=1
349	Green	true	2423	2478.2355	2477.2339	1	-2.30	97.62	106.37	72.0 (M:72.0)	1	1	0	R.SFVDLSGHNLANPHPFAVVPSTAT.V		CID	838 - 861	/LC MALDI CSF/CSF peptide fraction/20110602 30kDa CSF replicates run2/"MS/MS_(2478.24)"	CSTN1_HUMAN	Calsyntenin-1 OS=Homo sapiens GN=CLSTN1 PE=1 SV=1
350	Green	true	747	1101.5154	1100.5039	1	3.80	211.28	47.63	45.0 (M:45.0)	1	1	0	A.QPQFVHPEH.R	Gln->pyro-Glu: 1	CID	828 - 836	/LC MALDI CSF/CSF peptide fraction/20110602 30kDa CSF replicates run2/"MS/MS_(1101.52)"	CSTN1_HUMAN	Calsyntenin-1 OS=Homo sapiens GN=CLSTN1 PE=1 SV=1
351	Green	true	1545	1365.6628	1364.6626	1	-5.16	130.89	73.43	24.1 (M:24.1)	1	1	0	P.QFVHPEHRSFV.D	Gln->pyro-Glu: 1	CID	830 - 840	/LC MALDI CSF/CSF peptide fraction/20110602 30kDa CSF replicates run2/"MS/MS_(1365.66)"	CSTN1_HUMAN	Calsyntenin-1 OS=Homo sapiens GN=CLSTN1 PE=1 SV=1
352	Green	true	1417	2244.1184	2243.1335	1	-9.96	122.96	119.87	41.0 (M:41.0)	1	1	0	F.VDLSGHNLANPHPFAVVPSTAT.V		CID	840 - 861	/LC MALDI CSF/CSF peptide fraction/20110707_CSF_peptides_GHCl/"MS/MS_(2244.12)"	CSTN1_HUMAN	Calsyntenin-1 OS=Homo sapiens GN=CLSTN1 PE=1 SV=1
353	Green	true	600	1313.6253	1312.6095	1	6.50	159.58	85.53	34.2 (M:34.2)	2	1	0	L.HRGHQPPPEMAG.H		CID	821 - 832	/LC MALDI CSF/CSF peptide fraction/20101206 MH CSF 20% ACN/"MS/MS_(1313.63)"	CSTN3_HUMAN	Calsyntenin-3 OS=Homo sapiens GN=CLSTN3 PE=1 SV=1
354	Green	true	2353	1584.7902	1583.7627	1	12.77	344.98	98.04	35.8 (M:35.8)	3	1	0	H.RGHQPPPEMAGHSLA.S		CID	822 - 836	/LC MALDI CSF/CSF peptide fraction/20101110_jg_CSF/"MS/MS_(1584.79)"	CSTN3_HUMAN	Calsyntenin-3 OS=Homo sapiens GN=CLSTN3 PE=1 SV=1
355	Green	true	2323	1721.8496	1720.8216	1	12.03	316.84	97.37	65.1 (M:65.1)	4	1	0	L.HRGHQPPPEMAGHSLA.S		CID	821 - 836	/LC MALDI CSF/CSF peptide fraction/20101110_jg_CSF/"MS/MS_(1721.85)"	CSTN3_HUMAN	Calsyntenin-3 OS=Homo sapiens GN=CLSTN3 PE=1 SV=1
356	Green	true	2645	1766.8752	1765.8530	1	8.47	369.99	102.56	49.2 (M:49.2)	2	1	0	G.HSLASSHRNSMIPSAAT.L		CID	833 - 849	/LC MALDI CSF/CSF peptide fraction/20101110_jg_CSF/"MS/MS_(1766.88)"	CSTN3_HUMAN	Calsyntenin-3 OS=Homo sapiens GN=CLSTN3 PE=1 SV=1
357	Green	true	2710	2216.0931	2215.0957	1	-4.44	160.49	124.12	63.7 (M:63.7)	5	1	0	H.VLSSQQFLHRGHQPPPEMAG.H		CID	813 - 832	/LC MALDI CSF/CSF peptide fraction/20101109_jg_CSF/"MS/MS_(2216.09)"	CSTN3_HUMAN	Calsyntenin-3 OS=Homo sapiens GN=CLSTN3 PE=1 SV=1
358	Green	true	3963	2624.3136	2623.3078	1	-0.55	224.23	127.47	75.4 (M:75.4)	5	1	0	H.VLSSQQFLHRGHQPPPEMAGHSLA.S		CID	813 - 836	/LC MALDI CSF/CSF peptide fraction/20101110_jg_CSF/"MS/MS_(2624.31)"	CSTN3_HUMAN	Calsyntenin-3 OS=Homo sapiens GN=CLSTN3 PE=1 SV=1
359	Green	true	1263	2390.1138	2389.1206	1	-5.91	166.45	95.23	83.9 (M:83.9)	3	1	0	L.HRGHQPPPEMAGHSLASSHRNS.M		CID	821 - 842	/LC MALDI CSF/CSF peptide fraction/20101209 CSF 20 ACN/"MS/MS_(2390.11)"	CSTN3_HUMAN	Calsyntenin-3 OS=Homo sapiens GN=CLSTN3 PE=1 SV=1
360	Green	true	2856	3963.9289	3962.9381	1	-4.15	315.80	130.34	109.8 (M:109.8)	4	1	0	H.VLSSQQFLHRGHQPPPEMAGHSLASSHRNSMIPSAAT.L		CID	813 - 849	/LC MALDI CSF/CSF peptide fraction/20101209 CSF 20 ACN/"MS/MS_(3963.93)"	CSTN3_HUMAN	Calsyntenin-3 OS=Homo sapiens GN=CLSTN3 PE=1 SV=1
361	Green	true	641	1269.6445	1268.6222	1	11.86	168.23	76.14	24.0 (M:24.0)	1	1	0	Q.RTDGESRAHLGA.L		CID	49 - 60	/LC MALDI CSF/CSF peptide fraction/20101109_jg_CSF/"MS/MS_(1269.64)"	CCKN_HUMAN	Cholecystokinins OS=Homo sapiens GN=CCK PE=1 SV=1
362	Green	true	773	1353.7469	1352.7273	1	9.11	161.53	87.71	30.0 (M:30.0)	2	1	0	L.QRAEEAPRRQL.R		CID	34 - 44	/LC MALDI CSF/CSF peptide fraction/20101206 MH CSF 20% ACN/"MS/MS_(1353.75)"	CCKN_HUMAN	Cholecystokinins OS=Homo sapiens GN=CCK PE=1 SV=1
363	Green	true	124	1361.6923	1360.6807	1	3.15	133.04	64.61	24.1 (M:24.1)	1	1	0	L.RVSQRTDGESRA.H		CID	45 - 56	/LC MALDI CSF/CSF peptide fraction/20101109_jg_CSF/"MS/MS_(1361.69)"	CCKN_HUMAN	Cholecystokinins OS=Homo sapiens GN=CCK PE=1 SV=1
364	Green	true	927	1455.7457	1454.7226	1	10.87	106.27	81.83	23.0 (M:23.0)	1	1	0	R.VSQRTDGESRAHL.G		CID	46 - 58	/LC MALDI CSF/CSF peptide fraction/20101109_jg_CSF/"MS/MS_(1455.75)"	CCKN_HUMAN	Cholecystokinins OS=Homo sapiens GN=CCK PE=1 SV=1
365	Green	true	101	1498.7645	1497.7396	1	11.73	162.39	63.60	36.6 (M:36.6)	1	1	0	L.RVSQRTDGESRAH.L		CID	45 - 57	/LC MALDI CSF/CSF peptide fraction/20101109_jg_CSF/"MS/MS_(1498.76)"	CCKN_HUMAN	Cholecystokinins OS=Homo sapiens GN=CCK PE=1 SV=1
366	Green	true	1292	1611.8519	1610.8237	1	12.97	193.40	80.99	25.2 (M:25.2)	2	1	0	L.RVSQRTDGESRAHL.G		CID	45 - 58	/LC MALDI CSF/CSF peptide fraction/20101110_jg_CSF/"MS/MS_(1611.85)"	CCKN_HUMAN	Cholecystokinins OS=Homo sapiens GN=CCK PE=1 SV=1
367	Green	true	2610	1738.9479	1737.9234	1	9.89	307.70	102.22	38.3 (M:38.3)	3	1	0	P.AGSGLQRAEEAPRRQL.R		CID	29 - 44	/LC MALDI CSF/CSF peptide fraction/20101110_jg_CSF/"MS/MS_(1738.95)"	CCKN_HUMAN	Cholecystokinins OS=Homo sapiens GN=CCK PE=1 SV=1
368	Green	true	908	1739.9028	1738.8823	1	7.61	167.17	82.33	59.1 (M:59.1)	4	1	0	L.RVSQRTDGESRAHLGA.L		CID	45 - 60	/LC MALDI CSF/CSF peptide fraction/20101109_jg_CSF/"MS/MS_(1739.90)"	CCKN_HUMAN	Cholecystokinins OS=Homo sapiens GN=CCK PE=1 SV=1
369	Green	true	2176	1780.9291	1779.8976	1	13.60	246.42	93.86	37.3 (M:37.3)	3	1	0	P.ADPAGSGLQRAEEAPRR.Q		CID	26 - 42	/LC MALDI CSF/CSF peptide fraction/20101110_jg_CSF/"MS/MS_(1780.93)"	CCKN_HUMAN	Cholecystokinins OS=Homo sapiens GN=CCK PE=1 SV=1
370	Green	true	2706	1852.9558	1851.9664	1	-9.62	277.73	103.39	23.0 (M:23.0)	3	1	0	L.RVSQRTDGESRAHLGAL.L		CID	45 - 61	/LC MALDI CSF/CSF peptide fraction/20101110_jg_CSF/"MS/MS_(1852.96)"	CCKN_HUMAN	Cholecystokinins OS=Homo sapiens GN=CCK PE=1 SV=1
371	Green	true	1761	1917.9596	1916.9704	1	-9.44	392.49	106.93	82.7 (M:82.7)	7	1	0	P.VPPADPAGSGLQRAEEAPR.R		CID	23 - 41	/LC MALDI CSF/CSF peptide fraction/20101209 CSF 20 ACN/"MS/MS_(1917.96)"	CCKN_HUMAN	Cholecystokinins OS=Homo sapiens GN=CCK PE=1 SV=1
372	Green	true	1910	2022.0464	2021.0402	1	-0.56	235.74	114.31	94.9 (M:94.9)	6	1	0	P.ADPAGSGLQRAEEAPRRQL.R		CID	26 - 44	/LC MALDI CSF/CSF peptide fraction/20101206 MH CSF 20% ACN/"MS/MS_(2022.05)"	CCKN_HUMAN	Cholecystokinins OS=Homo sapiens GN=CCK PE=1 SV=1
373	Green	true	3758	2037.0992	2036.0875	1	2.16	341.05	122.45	34.8 (M:34.8)	3	1	0	L.RVSQRTDGESRAHLGALLA.R		CID	45 - 63	/LC MALDI CSF/CSF peptide fraction/20101110_jg_CSF/"MS/MS_(2037.10)"	CCKN_HUMAN	Cholecystokinins OS=Homo sapiens GN=CCK PE=1 SV=1
374	Green	true	2656	2202.1364	2201.1301	1	-0.46	300.18	102.89	28.1 (M:28.1)	2	1	0	P.VPPADPAGSGLQRAEEAPRRQ.L		CID	23 - 43	/LC MALDI CSF/CSF peptide fraction/20101110_jg_CSF/"MS/MS_(2202.14)"	CCKN_HUMAN	Cholecystokinins OS=Homo sapiens GN=CCK PE=1 SV=1
375	Green	true	2377	2315.2218	2314.2142	1	0.14	199.19	119.30	101.7 (M:101.7)	9	1	0	P.VPPADPAGSGLQRAEEAPRRQL.R		CID	23 - 44	/LC MALDI CSF/CSF peptide fraction/20101209 CSF 20 ACN/"MS/MS_(2315.22)"	CCKN_HUMAN	Cholecystokinins OS=Homo sapiens GN=CCK PE=1 SV=1
376	Green	true	3862	2754.4960	2753.4573	1	11.42	258.22	125.29	36.9 (M:36.9)	3	1	0	A.LTQPVPPADPAGSGLQRAEEAPRRQL.R		CID	19 - 44	/LC MALDI CSF/CSF peptide fraction/20101110_jg_CSF/"MS/MS_(2754.50)"	CCKN_HUMAN	Cholecystokinins OS=Homo sapiens GN=CCK PE=1 SV=1
377	Green	true	1974	1801.8753	1800.8642	1	2.10	352.68	111.95	42.7 (M:42.7)	2	1	0	T.QPVPPADPAGSGLQRAEE.A	Gln->pyro-Glu: 1	CID	21 - 38	/LC MALDI CSF/CSF peptide fraction/20101209 CSF 20 ACN/"MS/MS_(1801.88)"	CCKN_HUMAN	Cholecystokinins OS=Homo sapiens GN=CCK PE=1 SV=1
378	Green	true	2326	2126.0691	2125.0552	1	3.10	444.50	117.80	120.4 (M:120.4)	9	1	0	T.QPVPPADPAGSGLQRAEEAPR.R	Gln->pyro-Glu: 1	CID	21 - 41	/LC MALDI CSF/CSF peptide fraction/20101209 CSF 20 ACN/"MS/MS_(2126.07)"	CCKN_HUMAN	Cholecystokinins OS=Homo sapiens GN=CCK PE=1 SV=1
379	Green	true	2485	2523.3023	2522.2990	1	-1.57	183.00	127.37	105.8 (M:105.8)	10	1	0	T.QPVPPADPAGSGLQRAEEAPRRQL.R	Gln->pyro-Glu: 1	CID	21 - 44	/LC MALDI CSF/CSF peptide fraction/20101206 MH CSF 20% ACN/"MS/MS_(2523.30)"	CCKN_HUMAN	Cholecystokinins OS=Homo sapiens GN=CCK PE=1 SV=1
380	Green	true	929	1336.7243	1335.7007	1	12.18	153.05	91.05	33.0 (M:33.0)	5	1	0	L.QRAEEAPRRQL.R	Gln->pyro-Glu: 1	CID	34 - 44	/LC MALDI CSF/CSF peptide fraction/20101206 MH CSF 20% ACN/"MS/MS_(1336.72)"	CCKN_HUMAN	Cholecystokinins OS=Homo sapiens GN=CCK PE=1 SV=1
381	Green	true	3660	1969.9694	1968.9541	1	4.06	362.43	120.11	51.0 (M:51.0)	4	1	0	T.QPVPPADPAGSGLQRAEEAP.R	Gln->pyro-Glu: 1	CID	21 - 40	/LC MALDI CSF/CSF peptide fraction/20101110_jg_CSF/"MS/MS_(1969.97)"	CCKN_HUMAN	Cholecystokinins OS=Homo sapiens GN=CCK PE=1 SV=1
382	Green	true	1305	1805.7867	1804.7877	1	-4.62	207.60	64.73	54.6 (M:54.6)	5	1	0	P.GGWNTGGSRYPGQGSPGGN.R		CID	29 - 47	/LC MALDI CSF/CSF peptide fraction/20110707_CSF_peptides_TA/"MS/MS_(1805.79)"	PRIO_HUMAN	Major prion protein OS=Homo sapiens GN=PRNP PE=1 SV=1
383	Green	true	789	2375.0780	2374.0799	1	-3.86	183.68	51.95	72.2 (M:72.2)	5	1	0	W.NTGGSRYPGQGSPGGNRYPPQGGGG.W		CID	32 - 56	/LC MALDI CSF/CSF peptide fraction/20110707_CSF_peptides_TA/"MS/MS_(2375.08)"	PRIO_HUMAN	Major prion protein OS=Homo sapiens GN=PRNP PE=1 SV=1
384	Green	true	3118	1571.7112	1570.6814	1	14.33	366.59	109.41	71.8 (M:71.8)	1	1	0	G.GGWGQPHGGGWGQPHG.G		CID	55 - 70	/LC MALDI CSF/CSF peptide fraction/20101110_jg_CSF/"MS/MS_(1571.71)"	PRIO_HUMAN	Major prion protein OS=Homo sapiens GN=PRNP PE=1 SV=1
385	Green	true	992	1628.7197	1627.7029	1	5.87	209.70	53.50	53.0 (M:53.0)	2	1	0	G.GGGWGQPHGGGWGQPHG.G		CID	54 - 70	/LC MALDI CSF/CSF peptide fraction/20110602 30kDa CSF replicates run2/"MS/MS_(1628.72)"	PRIO_HUMAN	Major prion protein OS=Homo sapiens GN=PRNP PE=1 SV=1
386	Green	true	1477	2405.0429	2404.0383	1	-1.11	215.14	69.72	42.4 (M:42.4)	2	1	0	G.GGGWGQPHGGGWGQPHGGGWGQPHG.G		CID	54 - 78	/LC MALDI CSF/CSF peptide fraction/20110602 30kDa CSF replicates run2/"MS/MS_(2405.04)"	PRIO_HUMAN	Major prion protein OS=Homo sapiens GN=PRNP PE=1 SV=1
387	Green	true	1476	2540.2853	2539.2793	1	-0.48	159.54	99.91	79.4 (M:79.4)	4	1	0	C.KKRPKPGGWNTGGSRYPGQGSPGGN.R		CID	23 - 47	/LC MALDI CSF/CSF peptide fraction/20101209 CSF 20 ACN/"MS/MS_(2540.29)"	PRIO_HUMAN	Major prion protein OS=Homo sapiens GN=PRNP PE=1 SV=1
388	Green	true	1775	2675.1983	2674.2021	1	-4.15	178.35	107.43	53.3 (M:53.3)	7	1	0	P.GGWNTGGSRYPGQGSPGGNRYPPQGGGG.W		CID	29 - 56	/LC MALDI CSF/CSF peptide fraction/20101209 CSF 20 ACN/"MS/MS_(2675.20)"	PRIO_HUMAN	Major prion protein OS=Homo sapiens GN=PRNP PE=1 SV=1
389	Green	true	978	1497.8112	1496.7960	1	5.26	205.32	88.71	49.5 (M:49.5)	1	1	0	K.KRPKPGGWNTGGSR.Y		CID	24 - 37	/LC MALDI CSF/CSF peptide fraction/20101209 CSF 20 ACN/"MS/MS_(1497.81)"	PRIO_HUMAN	Major prion protein OS=Homo sapiens GN=PRNP PE=1 SV=1
390	Green	true	1478	2696.3860	2695.3804	1	-0.61	233.80	99.91	52.6 (M:52.6)	2	1	0	C.KKRPKPGGWNTGGSRYPGQGSPGGNR.Y		CID	23 - 48	/LC MALDI CSF/CSF peptide fraction/20101209 CSF 20 ACN/"MS/MS_(2696.39)"	PRIO_HUMAN	Major prion protein OS=Homo sapiens GN=PRNP PE=1 SV=1
391	Green	true	1870	2259.1453	2258.1444	1	-2.82	220.20	108.47	120.4 (M:120.4)	2	1	0	A.APEAQVSVQPNFQQDKFLGR.W		CID	23 - 42	/LC MALDI CSF/CSF peptide fraction/20110707_2_CSF_peptides_TA/"MS/MS_(2259.14)"	PTGDS_HUMAN	Prostaglandin-H2 D-isomerase OS=Homo sapiens GN=PTGDS PE=1 SV=1
392	Green	true	1810	2258.1519	2257.1604	1	-6.97	225.51	106.60	112.1 (M:112.1)	2	1	0	A.APEAQVSVQPNFQQDKFLGR.W	Amidated: 20	CID	23 - 42	/LC MALDI CSF/CSF peptide fraction/20110707_2_CSF_peptides_TA/"MS/MS_(2258.16)"	PTGDS_HUMAN	Prostaglandin-H2 D-isomerase OS=Homo sapiens GN=PTGDS PE=1 SV=1
393	Green	true	1609	1400.6812	1399.6732	1	0.52	318.74	107.28	32.9 (M:32.9)	1	1	0	A.QVSVQPNFQQDK.F	Gln->pyro-Glu: 1	CID	27 - 38	/LC MALDI CSF/CSF peptide fraction/20101206 MH CSF 20% ACN/"MS/MS_(1400.68)"	PTGDS_HUMAN	Prostaglandin-H2 D-isomerase OS=Homo sapiens GN=PTGDS PE=1 SV=1
394	Green	true	1039	1657.7881	1656.7744	1	3.90	212.27	82.92	130.2 (M:130.2)	1	1	0	A.APEAQVSVQPNFQQD.K		CID	23 - 37	/LC MALDI CSF/CSF peptide fraction/20110707_2_CSF_peptides_TA/"MS/MS_(1657.79)"	PTGDS_HUMAN	Prostaglandin-H2 D-isomerase OS=Homo sapiens GN=PTGDS PE=1 SV=1
395	Green	true	812	1785.8812	1784.8693	1	2.57	225.84	74.38	91.6 (M:91.6)	2	1	0	A.APEAQVSVQPNFQQDK.F		CID	23 - 38	/LC MALDI CSF/CSF peptide fraction/20110707_2_CSF_peptides_TA/"MS/MS_(1785.88)"	PTGDS_HUMAN	Prostaglandin-H2 D-isomerase OS=Homo sapiens GN=PTGDS PE=1 SV=1
396	Green	true	1826	1932.9368	1931.9377	1	-4.25	161.75	107.13	58.8 (M:58.8)	1	1	0	A.APEAQVSVQPNFQQDKF.L		CID	23 - 39	/LC MALDI CSF/CSF peptide fraction/20110707_2_CSF_peptides_TA/"MS/MS_(1932.94)"	PTGDS_HUMAN	Prostaglandin-H2 D-isomerase OS=Homo sapiens GN=PTGDS PE=1 SV=1
397	Green	true	2287	2046.0215	2045.0218	1	-3.71	101.84	126.07	72.3 (M:72.3)	1	1	0	A.APEAQVSVQPNFQQDKFL.G		CID	23 - 40	/LC MALDI CSF/CSF peptide fraction/20110707_2_CSF_peptides_TA/"MS/MS_(2046.02)"	PTGDS_HUMAN	Prostaglandin-H2 D-isomerase OS=Homo sapiens GN=PTGDS PE=1 SV=1
398	Green	true	2142	2103.0472	2102.0433	1	-1.59	144.79	118.87	83.5 (M:83.5)	1	1	0	A.APEAQVSVQPNFQQDKFLG.R		CID	23 - 41	/LC MALDI CSF/CSF peptide fraction/20110707_2_CSF_peptides_TA/"MS/MS_(2103.05)"	PTGDS_HUMAN	Prostaglandin-H2 D-isomerase OS=Homo sapiens GN=PTGDS PE=1 SV=1
399	Green	true	2447	2592.2762	2591.2921	1	-8.96	282.42	143.65	77.7 (M:77.7)	1	1	0	A.APEAQVSVQPNFQQDKFLGRWF.S		CID	23 - 44	/LC MALDI CSF/CSF peptide fraction/20110707_2_CSF_peptides_TA/"MS/MS_(2592.28)"	PTGDS_HUMAN	Prostaglandin-H2 D-isomerase OS=Homo sapiens GN=PTGDS PE=1 SV=1
400	Green	true	2441	2750.3677	2749.3612	1	-0.29	137.38	143.12	55.3 (M:55.3)	1	1	0	A.APEAQVSVQPNFQQDKFLGRWFSA.G		CID	23 - 46	/LC MALDI CSF/CSF peptide fraction/20110707_2_CSF_peptides_TA/"MS/MS_(2750.37)"	PTGDS_HUMAN	Prostaglandin-H2 D-isomerase OS=Homo sapiens GN=PTGDS PE=1 SV=1
401	Green	true	2438	2807.3801	2806.3827	1	-3.53	205.22	142.05	50.4 (M:50.4)	1	1	0	A.APEAQVSVQPNFQQDKFLGRWFSAG.L		CID	23 - 47	/LC MALDI CSF/CSF peptide fraction/20110707_2_CSF_peptides_TA/"MS/MS_(2807.38)"	PTGDS_HUMAN	Prostaglandin-H2 D-isomerase OS=Homo sapiens GN=PTGDS PE=1 SV=1
402	Green	true	2480	2991.4947	2990.5039	1	-5.50	253.74	148.17	52.9 (M:52.9)	1	1	0	A.APEAQVSVQPNFQQDKFLGRWFSAGLA.S		CID	23 - 49	/LC MALDI CSF/CSF peptide fraction/20110707_2_CSF_peptides_TA/"MS/MS_(2991.49)"	PTGDS_HUMAN	Prostaglandin-H2 D-isomerase OS=Homo sapiens GN=PTGDS PE=1 SV=1
403	Green	true	2222	2104.0306	2103.0273	1	-1.88	163.06	122.60	43.3 (M:43.3)	1	1	0	A.APEAQVSVQPNFQQDKFLG.R	Deamidated: 13	CID	23 - 41	/LC MALDI CSF/CSF peptide fraction/20110707_2_CSF_peptides_TA/"MS/MS_(2104.03)"	PTGDS_HUMAN	Prostaglandin-H2 D-isomerase OS=Homo sapiens GN=PTGDS PE=1 SV=1
404	Green	true	1945	2260.1345	2259.1284	1	-0.52	229.23	111.13	38.5 (M:38.5)	1	1	0	A.APEAQVSVQPNFQQDKFLGR.W	Deamidated: 9	CID	23 - 42	/LC MALDI CSF/CSF peptide fraction/20110707_2_CSF_peptides_TA/"MS/MS_(2260.13)"	PTGDS_HUMAN	Prostaglandin-H2 D-isomerase OS=Homo sapiens GN=PTGDS PE=1 SV=1
405	Green	true	2499	2992.4743	2991.4879	1	-6.98	221.95	148.97	71.8 (M:71.8)	1	1	0	A.APEAQVSVQPNFQQDKFLGRWFSAGLA.S	Deamidated: 13	CID	23 - 49	/LC MALDI CSF/CSF peptide fraction/20110707_2_CSF_peptides_TA/"MS/MS_(2992.47)"	PTGDS_HUMAN	Prostaglandin-H2 D-isomerase OS=Homo sapiens GN=PTGDS PE=1 SV=1
406	Green	true	3224	2875.5816	2874.5689	1	1.89	353.66	111.75	36.3 (M:36.3)	1	1	0	A.RGHRPLDKKREEAPSLRPAPPPISGGG.Y		CID	44 - 70	/LC MALDI CSF/CSF peptide fraction/20101110_jg_CSF/"MS/MS_(2875.58)"	FIBB_HUMAN	Fibrinogen beta chain OS=Homo sapiens GN=FGB PE=1 SV=2
407	Green	true	2322	2079.0846	2078.0909	1	-6.52	393.76	123.19	46.2 (M:46.2)	2	1	0	K.KREEAPSLRPAPPPISGGGY.R		CID	52 - 71	/LC MALDI CSF/CSF peptide fraction/20101206 MH CSF 20% ACN/"MS/MS_(2079.08)"	FIBB_HUMAN	Fibrinogen beta chain OS=Homo sapiens GN=FGB PE=1 SV=2
408	Green	true	566	1384.6227	1383.6055	1	7.17	259.79	86.87	107.5 (M:107.5)	4	1	0	G.VNDNEEGFFSAR.G		CID	33 - 44	/LC MALDI CSF/CSF peptide fraction/20110707_CSF_peptides_TA20/"MS/MS_(1384.62)"	FIBB_HUMAN	Fibrinogen beta chain OS=Homo sapiens GN=FGB PE=1 SV=2
409	Green	true	2680	1552.6677	1551.6590	1	0.90	315.66	107.05	140.2 (M:140.2)	11	1	0	S.QGVNDNEEGFFSAR.G	Gln->pyro-Glu: 1	CID	31 - 44	/LC MALDI CSF/CSF peptide fraction/20110707_CSF_peptides_TA/"MS/MS_(1552.68)"	FIBB_HUMAN	Fibrinogen beta chain OS=Homo sapiens GN=FGB PE=1 SV=2
410	Green	true	591	1171.5068	1170.4942	1	4.57	549.46	83.17	68.7 (M:68.7)	4	1	0	N.DNEEGFFSAR.G		CID	35 - 44	/LC MALDI CSF/CSF peptide fraction/20110707_CSF_peptides_GHCl/"MS/MS_(1171.51)"	FIBB_HUMAN	Fibrinogen beta chain OS=Homo sapiens GN=FGB PE=1 SV=2
411	Green	true	1840	1285.5426	1284.5371	1	-1.37	238.94	81.80	104.8 (M:104.8)	4	1	0	V.NDNEEGFFSAR.G		CID	34 - 44	/LC MALDI CSF/CSF peptide fraction/20110707_CSF_peptides_TA/"MS/MS_(1285.55)"	FIBB_HUMAN	Fibrinogen beta chain OS=Homo sapiens GN=FGB PE=1 SV=2
412	Green	true	1266	1441.6381	1440.6270	1	2.67	270.96	89.85	92.2 (M:92.2)	3	1	0	Q.GVNDNEEGFFSAR.G		CID	32 - 44	/LC MALDI CSF/CSF peptide fraction/20110707_2_CSF_peptides_TA/"MS/MS_(1441.64)"	FIBB_HUMAN	Fibrinogen beta chain OS=Homo sapiens GN=FGB PE=1 SV=2
413	Green	true	1200	2882.5484	2881.5311	1	3.47	134.09	87.18	46.2 (M:46.2)	4	1	0	R.GHRPLDKKREEAPSLRPAPPPISGGGY.R		CID	45 - 71	/LC MALDI CSF/CSF peptide fraction/20110707_2_CSF_peptides_TA/"MS/MS_(2882.55)"	FIBB_HUMAN	Fibrinogen beta chain OS=Homo sapiens GN=FGB PE=1 SV=2
414	Green	true	3150	4416.2397	4415.1795	1	11.97	92.01	119.83	73.5 (M:73.5)	3	1	0	S.QGVNDNEEGFFSARGHRPLDKKREEAPSLRPAPPPISGGGY.R	Gln->pyro-Glu: 1	CID	31 - 71	/LC MALDI CSF/CSF peptide fraction/20110707_CSF_peptides_TA/"MS/MS_(4416.24)"	FIBB_HUMAN	Fibrinogen beta chain OS=Homo sapiens GN=FGB PE=1 SV=2
415	Green	true	1991	1286.5351	1285.5211	1	5.22	164.54	85.78	72.6 (M:72.6)	4	1	0	V.NDNEEGFFSAR.G	Deamidated: 1	CID	34 - 44	/LC MALDI CSF/CSF peptide fraction/20110707_CSF_peptides_TA/"MS/MS_(1286.54)"	FIBB_HUMAN	Fibrinogen beta chain OS=Homo sapiens GN=FGB PE=1 SV=2
416	Green	true	737	1385.6090	1384.5895	1	8.80	310.82	89.55	115.2 (M:115.2)	4	1	0	G.VNDNEEGFFSAR.G	Deamidated: 2	CID	33 - 44	/LC MALDI CSF/CSF peptide fraction/20110707_CSF_peptides_GHCl/"MS/MS_(1385.61)"	FIBB_HUMAN	Fibrinogen beta chain OS=Homo sapiens GN=FGB PE=1 SV=2
417	Green	true	1360	1570.6877	1569.6696	1	6.91	180.83	92.50	83.1 (M:83.1)	1	1	0	S.QGVNDNEEGFFSAR.G	Deamidated: 4	CID	31 - 44	/LC MALDI CSF/CSF peptide fraction/20110707_2_CSF_peptides_TA/"MS/MS_(1570.69)"	FIBB_HUMAN	Fibrinogen beta chain OS=Homo sapiens GN=FGB PE=1 SV=2
418	Green	true	184	1599.6964	1598.6809	1	5.17	172.33	66.44	90.8 (M:90.8)	2	1	0	A.EDPQGDAAQKTDTSH.H		CID	25 - 39	/LC MALDI CSF/CSF peptide fraction/20101109_jg_CSF/"MS/MS_(1599.70)"	A1AT_HUMAN	Alpha-1-antitrypsin OS=Homo sapiens GN=SERPINA1 PE=1 SV=3
419	Green	true	270	1851.7664	1850.7667	1	-4.10	181.81	67.78	111.5 (M:111.5)	2	1	0	A.EDPQGDAAQKTDTSHHD.Q		CID	25 - 41	/LC MALDI CSF/CSF peptide fraction/20101109_jg_CSF/"MS/MS_(1851.77)"	A1AT_HUMAN	Alpha-1-antitrypsin OS=Homo sapiens GN=SERPINA1 PE=1 SV=3
420	Green	true	333	2094.8420	2093.8522	1	-8.36	242.43	68.62	116.7 (M:116.7)	1	1	0	A.EDPQGDAAQKTDTSHHDQD.H		CID	25 - 43	/LC MALDI CSF/CSF peptide fraction/20101109_jg_CSF/"MS/MS_(2094.84)"	A1AT_HUMAN	Alpha-1-antitrypsin OS=Homo sapiens GN=SERPINA1 PE=1 SV=3
421	Green	true	339	2231.9328	2230.9111	1	6.44	170.34	65.61	114.7 (M:114.7)	2	1	0	A.EDPQGDAAQKTDTSHHDQDH.P		CID	25 - 44	/LC MALDI CSF/CSF peptide fraction/20101110_jg_CSF/"MS/MS_(2231.93)"	A1AT_HUMAN	Alpha-1-antitrypsin OS=Homo sapiens GN=SERPINA1 PE=1 SV=3
422	Green	true	161	1598.7113	1597.6968	1	4.49	129.19	66.28	99.6 (M:99.6)	2	1	0	A.EDPQGDAAQKTDTSH.H	Amidated: 15	CID	25 - 39	/LC MALDI CSF/CSF peptide fraction/20101109_jg_CSF/"MS/MS_(1598.71)"	A1AT_HUMAN	Alpha-1-antitrypsin OS=Homo sapiens GN=SERPINA1 PE=1 SV=3
423	Green	true	180	1735.7629	1734.7558	1	-0.07	209.49	66.78	100.0 (M:100.0)	2	1	0	A.EDPQGDAAQKTDTSHH.D	Amidated: 16	CID	25 - 40	/LC MALDI CSF/CSF peptide fraction/20101109_jg_CSF/"MS/MS_(1735.76)"	A1AT_HUMAN	Alpha-1-antitrypsin OS=Homo sapiens GN=SERPINA1 PE=1 SV=3
424	Green	true	204	1850.7959	1849.7827	1	3.20	152.25	66.95	126.6 (M:126.6)	2	1	0	A.EDPQGDAAQKTDTSHHD.Q	Amidated: 17	CID	25 - 41	/LC MALDI CSF/CSF peptide fraction/20101109_jg_CSF/"MS/MS_(1850.80)"	A1AT_HUMAN	Alpha-1-antitrypsin OS=Homo sapiens GN=SERPINA1 PE=1 SV=3
425	Green	true	311	2093.8877	2092.8682	1	5.83	222.43	65.11	108.4 (M:108.4)	2	1	0	A.EDPQGDAAQKTDTSHHDQD.H	Amidated: 19	CID	25 - 43	/LC MALDI CSF/CSF peptide fraction/20101110_jg_CSF/"MS/MS_(2093.89)"	A1AT_HUMAN	Alpha-1-antitrypsin OS=Homo sapiens GN=SERPINA1 PE=1 SV=3
426	Green	true	433	2327.9801	2326.9799	1	-3.04	165.34	71.13	118.2 (M:118.2)	2	1	0	A.EDPQGDAAQKTDTSHHDQDHP.T	Amidated: 21	CID	25 - 45	/LC MALDI CSF/CSF peptide fraction/20101109_jg_CSF/"MS/MS_(2327.98)"	A1AT_HUMAN	Alpha-1-antitrypsin OS=Homo sapiens GN=SERPINA1 PE=1 SV=3
427	Green	true	1511	1136.5979	1135.5808	1	8.63	191.35	84.67	23.4 (M:23.4)	3	1	0	V.SRKNPKFME.T		CID	424 - 432	/LC MALDI CSF/CSF peptide fraction/20101110_jg_CSF/"MS/MS_(1136.60)"	CLUS_HUMAN	Clusterin OS=Homo sapiens GN=CLU PE=1 SV=1
428	Green	true	4218	1374.7781	1373.7608	1	7.27	370.11	136.00	32.8 (M:32.8)	2	1	0	R.PHFFFPKSRIV.R		CID	216 - 226	/LC MALDI CSF/CSF peptide fraction/20101110_jg_CSF/"MS/MS_(1374.78)"	CLUS_HUMAN	Clusterin OS=Homo sapiens GN=CLU PE=1 SV=1
429	Green	true	1965	1530.8632	1529.8619	1	-3.93	146.69	87.23	52.0 (M:52.0)	9	1	0	R.RPHFFFPKSRIV.R		CID	215 - 226	/LC MALDI CSF/CSF peptide fraction/20110602 30kDa CSF replicates run2/"MS/MS_(1530.86)"	CLUS_HUMAN	Clusterin OS=Homo sapiens GN=CLU PE=1 SV=1
430	Green	true	2766	2009.8883	2008.8644	1	8.28	320.48	105.90	66.6 (M:66.6)	3	1	0	G.DQTVSDNELQEMSNQGSK.Y		CID	23 - 40	/LC MALDI CSF/CSF peptide fraction/20101110_jg_CSF/"MS/MS_(2009.89)"	CLUS_HUMAN	Clusterin OS=Homo sapiens GN=CLU PE=1 SV=1
431	Green	true	2488	2115.1400	2114.1233	1	4.48	261.74	117.43	75.5 (M:75.5)	8	1	0	E.TVAEKALQEYRKKHREE.-		CID	433 - 449	/LC MALDI CSF/CSF peptide fraction/20101109_jg_CSF/"MS/MS_(2115.14)"	CLUS_HUMAN	Clusterin OS=Homo sapiens GN=CLU PE=1 SV=1
432	Green	true	3032	2522.2806	2521.2747	1	-0.56	330.91	134.51	88.9 (M:88.9)	10	1	0	K.FMETVAEKALQEYRKKHREE.-		CID	430 - 449	/LC MALDI CSF/CSF peptide fraction/20101209 CSF 20 ACN/"MS/MS_(2522.28)"	CLUS_HUMAN	Clusterin OS=Homo sapiens GN=CLU PE=1 SV=1
433	Green	true	3083	3232.7023	3231.6935	1	0.47	298.32	136.52	137.5 (M:137.5)	9	1	0	V.SRKNPKFMETVAEKALQEYRKKHREE.-		CID	424 - 449	/LC MALDI CSF/CSF peptide fraction/20101209 CSF 20 ACN/"MS/MS_(3232.70)"	CLUS_HUMAN	Clusterin OS=Homo sapiens GN=CLU PE=1 SV=1
434	Green	true	1943	1277.7078	1276.7081	1	-5.90	275.87	86.17	40.1 (M:40.1)	3	1	0	P.HFFFPKSRIV.R		CID	217 - 226	/LC MALDI CSF/CSF peptide fraction/20110602 30kDa CSF replicates run2/"MS/MS_(1277.71)"	CLUS_HUMAN	Clusterin OS=Homo sapiens GN=CLU PE=1 SV=1
435	Green	true	1122	2228.1815	2227.1848	1	-4.77	251.91	108.70	40.8 (M:40.8)	4	1	0	L.FDSDPITVTVPVEVSRKNPK.F		CID	410 - 429	/LC MALDI CSF/CSF peptide fraction/20110707_CSF_peptides_GHCl/"MS/MS_(2228.18)"	CLUS_HUMAN	Clusterin OS=Homo sapiens GN=CLU PE=1 SV=1
436	Green	true	2896	1069.5093	1068.4876	1	13.46	287.98	131.01	17.2 (M:17.2)	1	1	0	I.DELFQDRF.F		CID	188 - 195	/LC MALDI CSF/CSF peptide fraction/20101209 CSF 20 ACN/"MS/MS_(1069.51)"	CLUS_HUMAN	Clusterin OS=Homo sapiens GN=CLU PE=1 SV=1
437	Green	true	296	1385.7089	1384.6848	1	12.17	68.72	64.77	52.8 (M:52.8)	4	1	0	L.QEYRKKHREE.-	Gln->pyro-Glu: 1	CID	440 - 449	/LC MALDI CSF/CSF peptide fraction/20101110_jg_CSF/"MS/MS_(1385.71)"	CLUS_HUMAN	Clusterin OS=Homo sapiens GN=CLU PE=1 SV=1
438	Green	true	1399	2025.8933	2024.8593	1	13.19	363.64	82.83	62.5 (M:62.5)	2	1	0	G.DQTVSDNELQEMSNQGSK.Y	Oxidation: 12	CID	23 - 40	/LC MALDI CSF/CSF peptide fraction/20101110_jg_CSF/"MS/MS_(2025.89)"	CLUS_HUMAN	Clusterin OS=Homo sapiens GN=CLU PE=1 SV=1
439	Green	true	1206	2538.2600	2537.2697	1	-6.67	298.25	117.22	82.5 (M:82.5)	3	1	0	K.FMETVAEKALQEYRKKHREE.-	Oxidation: 2	CID	430 - 449	/LC MALDI CSF/CSF peptide fraction/20110707_CSF_peptides_TA20/"MS/MS_(2538.26)"	CLUS_HUMAN	Clusterin OS=Homo sapiens GN=CLU PE=1 SV=1
440	Green	true	1361	3248.6957	3247.6884	1	0.00	50.10	124.95	98.2 (M:98.2)	3	1	0	V.SRKNPKFMETVAEKALQEYRKKHREE.-	Oxidation: 8	CID	424 - 449	/LC MALDI CSF/CSF peptide fraction/20110707_CSF_peptides_TA20/"MS/MS_(3248.70)"	CLUS_HUMAN	Clusterin OS=Homo sapiens GN=CLU PE=1 SV=1
441	Green	true	2487	1295.6647	1294.6558	1	1.29	270.93	110.08	32.0 (M:32.0)	3	1	0	S.IIDELFQDRF.F		CID	186 - 195	/LC MALDI CSF/CSF peptide fraction/20110602 30kDa CSF replicates run2/"MS/MS_(1295.66)"	CLUS_HUMAN	Clusterin OS=Homo sapiens GN=CLU PE=1 SV=1
442	Green	true	1007	1105.5395	1104.5200	1	11.07	161.31	84.00	39.5 (M:39.5)	1	1	0	L.LHSEHLGPSE.L		CID	485 - 494	/LC MALDI CSF/CSF peptide fraction/20101109_jg_CSF/"MS/MS_(1105.54)"	APLP1_HUMAN	Amyloid-like protein 1 OS=Homo sapiens GN=APLP1 PE=1 SV=3
443	Green	true	1406	1615.7872	1614.7849	1	-3.13	131.59	68.20	61.1 (M:61.1)	7	1	0	R.DELAPAGTGVSREAVSG.L		CID	568 - 584	/LC MALDI CSF/CSF peptide fraction/20110707_CSF_peptides_TA/"MS/MS_(1615.79)"	APLP1_HUMAN	Amyloid-like protein 1 OS=Homo sapiens GN=APLP1 PE=1 SV=3
444	Green	true	2416	1728.8724	1727.8690	1	-2.24	315.70	125.86	49.0 (M:49.0)	4	1	0	R.DELAPAGTGVSREAVSGL.L		CID	568 - 585	/LC MALDI CSF/CSF peptide fraction/20101206 MH CSF 20% ACN/"MS/MS_(1728.87)"	APLP1_HUMAN	Amyloid-like protein 1 OS=Homo sapiens GN=APLP1 PE=1 SV=3
445	Green	true	3278	2328.2102	2327.1791	1	10.23	387.10	144.88	92.2 (M:92.2)	11	1	0	R.DELAPAGTGVSREAVSGLLIMGAGG.G		CID	568 - 592	/LC MALDI CSF/CSF peptide fraction/20101209 CSF 20 ACN/"MS/MS_(2328.21)"	APLP1_HUMAN	Amyloid-like protein 1 OS=Homo sapiens GN=APLP1 PE=1 SV=3
446	Green	true	2577	2472.2262	2471.2326	1	-5.53	161.36	116.45	65.1 (M:65.1)	9	1	0	R.DELAPAGTGVSREAVSGLLIMGAGGGS.L		CID	568 - 594	/LC MALDI CSF/CSF peptide fraction/20110602 30kDa CSF replicates run2/"MS/MS_(2472.23)"	APLP1_HUMAN	Amyloid-like protein 1 OS=Homo sapiens GN=APLP1 PE=1 SV=3
447	Green	true	3186	1699.8275	1698.8213	1	-0.64	405.89	141.91	71.8 (M:71.8)	2	1	0	P.QIQELLHSEHLGPSE.L	Gln->pyro-Glu: 1	CID	480 - 494	/LC MALDI CSF/CSF peptide fraction/20101206 MH CSF 20% ACN/"MS/MS_(1699.83)"	APLP1_HUMAN	Amyloid-like protein 1 OS=Homo sapiens GN=APLP1 PE=1 SV=3
448	Green	true	1508	1712.8486	1711.8390	1	1.35	183.73	70.07	32.2 (M:32.2)	1	1	0	R.DLRTGRWEPDPQRS.R		CID	68 - 81	/LC MALDI CSF/CSF peptide fraction/20110707_CSF_peptides_TA/"MS/MS_(1712.84)"	APLP1_HUMAN	Amyloid-like protein 1 OS=Homo sapiens GN=APLP1 PE=1 SV=3
449	Green	true	857	1148.5329	1147.5298	1	-3.66	389.53	96.47	29.8 (M:29.8)	1	1	0	R.GFPFHSSEIQ.R		CID	557 - 566	/LC MALDI CSF/CSF peptide fraction/20110707_CSF_peptides_GHCl/"MS/MS_(1148.53)"	APLP1_HUMAN	Amyloid-like protein 1 OS=Homo sapiens GN=APLP1 PE=1 SV=3
450	Green	true	1169	1520.8058	1519.7855	1	8.54	121.83	87.17	59.9 (M:59.9)	3	1	0	A.SQAGAPQGRVPEARP.N		CID	35 - 49	/LC MALDI CSF/CSF peptide fraction/20101109_jg_CSF/"MS/MS_(1520.81)"	GELS_HUMAN	Gelsolin OS=Homo sapiens GN=GSN PE=1 SV=1
451	Green	true	1011	1551.8027	1550.7914	1	2.62	142.89	84.33	88.6 (M:88.6)	3	1	0	S.RGASQAGAPQGRVPEA.R		CID	32 - 47	/LC MALDI CSF/CSF peptide fraction/20101109_jg_CSF/"MS/MS_(1551.80)"	GELS_HUMAN	Gelsolin OS=Homo sapiens GN=GSN PE=1 SV=1
452	Green	true	1243	1804.9640	1803.9452	1	6.37	135.65	88.68	93.9 (M:93.9)	4	1	0	S.RGASQAGAPQGRVPEARP.N		CID	32 - 49	/LC MALDI CSF/CSF peptide fraction/20101109_jg_CSF/"MS/MS_(1804.96)"	GELS_HUMAN	Gelsolin OS=Homo sapiens GN=GSN PE=1 SV=1
453	Green	true	1696	2135.1173	2134.0992	1	5.09	254.28	87.68	103.8 (M:103.8)	6	1	0	A.ATASRGASQAGAPQGRVPEARP.N		CID	28 - 49	/LC MALDI CSF/CSF peptide fraction/20101110_jg_CSF/"MS/MS_(2135.12)"	GELS_HUMAN	Gelsolin OS=Homo sapiens GN=GSN PE=1 SV=1
454	Green	true	2988	2710.3575	2709.3544	1	-1.56	297.78	136.83	66.0 (M:66.0)	4	1	0	Y.LSSHIANVERVPFDAATLHTSTAMAA.Q		CID	410 - 435	/LC MALDI CSF/CSF peptide fraction/20101109_jg_CSF/"MS/MS_(2710.36)"	GELS_HUMAN	Gelsolin OS=Homo sapiens GN=GSN PE=1 SV=1
455	Green	true	2598	1826.9299	1825.9323	1	-5.28	297.30	129.54	47.3 (M:47.3)	3	1	0	Y.LSSHIANVERVPFDAAT.L		CID	410 - 426	/LC MALDI CSF/CSF peptide fraction/20101206 MH CSF 20% ACN/"MS/MS_(1826.93)"	GELS_HUMAN	Gelsolin OS=Homo sapiens GN=GSN PE=1 SV=1
456	Green	true	1209	1163.5974	1162.5731	1	14.64	102.17	87.51	42.0 (M:42.0)	4	1	0	S.QAGAPQGRVPEA.R	Gln->pyro-Glu: 1	CID	36 - 47	/LC MALDI CSF/CSF peptide fraction/20101109_jg_CSF/"MS/MS_(1163.60)"	GELS_HUMAN	Gelsolin OS=Homo sapiens GN=GSN PE=1 SV=1
457	Green	true	1902	1416.7483	1415.7270	1	9.93	240.91	90.18	52.6 (M:52.6)	4	1	0	S.QAGAPQGRVPEARP.N	Gln->pyro-Glu: 1	CID	36 - 49	/LC MALDI CSF/CSF peptide fraction/20101110_jg_CSF/"MS/MS_(1416.75)"	GELS_HUMAN	Gelsolin OS=Homo sapiens GN=GSN PE=1 SV=1
458	Green	true	3190	2051.0345	2050.0021	1	12.26	413.49	111.25	51.6 (M:51.6)	3	1	0	A.SPPRLPEPQPYPGAPHHSS.Y		CID	1,539 - 1,557	/LC MALDI CSF/CSF peptide fraction/20101110_jg_CSF/"MS/MS_(2051.03)"	COIA1_HUMAN	Collagen alpha-1(XVIII) chain OS=Homo sapiens GN=COL18A1 PE=1 SV=5
459	Green	true	1899	2578.2657	2577.2612	1	-1.08	187.61	84.03	89.2 (M:89.2)	4	1	0	A.DDILASPPRLPEPQPYPGAPHHSS.Y		CID	1,534 - 1,557	/LC MALDI CSF/CSF peptide fraction/20110602 30kDa CSF replicates run2/"MS/MS_(2578.27)"	COIA1_HUMAN	Collagen alpha-1(XVIII) chain OS=Homo sapiens GN=COL18A1 PE=1 SV=5
460	Green	true	2741	1639.9336	1638.9305	1	-2.53	309.51	125.46	70.3 (M:70.3)	2	1	0	K.KVPQVSTPTLVEVSR.N		CID	438 - 452	/LC MALDI CSF/CSF peptide fraction/20101109_jg_CSF/"MS/MS_(1639.93)"	ALBU_HUMAN	Serum albumin precursor - Homo sapiens (Human)
461	Green	true	3172	1639.7865	1638.7752	1	2.44	249.49	152.04	35.7 (M:35.7)	1	1	0	K.DVFLGMFLYEYAR.R	Oxidation: 6	CID	348 - 360	/LC MALDI CSF/CSF peptide fraction/20101109_jg_CSF/"MS/MS_(1639.79)"	ALBU_HUMAN	Serum albumin precursor - Homo sapiens (Human)
462	Green	true	1095	1296.6497	1295.6371	1	4.12	168.15	86.00	70.0 (M:70.0)	4	1	0	R.DAHKSEVAHRF.K		CID	25 - 35	/LC MALDI CSF/CSF peptide fraction/20101109_jg_CSF/"MS/MS_(1296.65)"	ALBU_HUMAN	Serum albumin precursor - Homo sapiens (Human)
463	Green	true	928	1109.5970	1108.5890	1	0.64	267.24	75.97	55.3 (M:55.3)	2	1	0	A.HKSEVAHRF.K	Amidated: 9	CID	27 - 35	/LC MALDI CSF/CSF peptide fraction/20101110_jg_CSF/"MS/MS_(1109.60)"	ALBU_HUMAN	Serum albumin precursor - Homo sapiens (Human)
464	Green	true	921	1295.6744	1294.6531	1	10.85	179.48	81.99	87.8 (M:87.8)	2	1	0	R.DAHKSEVAHRF.K	Amidated: 11	CID	25 - 35	/LC MALDI CSF/CSF peptide fraction/20101109_jg_CSF/"MS/MS_(1295.67)"	ALBU_HUMAN	Serum albumin precursor - Homo sapiens (Human)
465	Green	true	850	1423.7760	1422.7480	1	14.53	160.78	75.14	89.9 (M:89.9)	4	1	0	R.DAHKSEVAHRFK.D	Amidated: 12	CID	25 - 36	/LC MALDI CSF/CSF peptide fraction/20101110_jg_CSF/"MS/MS_(1423.78)"	ALBU_HUMAN	Serum albumin precursor - Homo sapiens (Human)
466	Green	true	131	1539.7636	1538.7590	1	-1.71	102.85	37.33	46.2 (M:46.2)	1	1	0	R.DAHKSEVAHRFKD.L		CID	25 - 37	/LC MALDI CSF/CSF peptide fraction/20110707_2_CSF_peptides_TA/"MS/MS_(1539.76)"	ALBU_HUMAN	Serum albumin precursor - Homo sapiens (Human)
467	Green	true	108	1424.7511	1423.7320	1	8.24	172.49	34.93	31.0 (M:31.0)	1	1	0	R.DAHKSEVAHRFK.D		CID	25 - 36	/LC MALDI CSF/CSF peptide fraction/20110707_2_CSF_peptides_TA/"MS/MS_(1424.75)"	ALBU_HUMAN	Serum albumin precursor - Homo sapiens (Human)
468	Green	true	507	1709.8685	1708.8645	1	-1.93	151.48	61.07	52.0 (M:52.0)	1	1	0	R.DAHKSEVAHRFKDLG.E		CID	25 - 39	/LC MALDI CSF/CSF peptide fraction/20110707_2_CSF_peptides_TA/"MS/MS_(1709.87)"	ALBU_HUMAN	Serum albumin precursor - Homo sapiens (Human)
469	Green	true	652	1967.9603	1966.9497	1	1.68	113.58	66.93	35.0 (M:35.0)	1	1	0	R.DAHKSEVAHRFKDLGEE.N		CID	25 - 41	/LC MALDI CSF/CSF peptide fraction/20110707_2_CSF_peptides_TA/"MS/MS_(1967.96)"	ALBU_HUMAN	Serum albumin precursor - Homo sapiens (Human)
470	Green	true	2211	2639.3842	2638.3616	1	5.81	212.31	121.00	56.7 (M:56.7)	2	1	0	R.DAHKSEVAHRFKDLGEENFKALV.L	Amidated: 23	CID	25 - 47	/LC MALDI CSF/CSF peptide fraction/20110707_2_CSF_peptides_TA/"MS/MS_(2639.38)"	ALBU_HUMAN	Serum albumin precursor - Homo sapiens (Human)
471	Green	true	1887	1730.9699	1729.9574	1	3.01	202.15	103.39	40.0 (M:40.0)	2	1	0	A.ITEKEKIEKERQSI.R		CID	81 - 94	/LC MALDI CSF/CSF peptide fraction/20101109_jg_CSF/"MS/MS_(1730.97)"	SCG3_HUMAN	Secretogranin-3 OS=Homo sapiens GN=SCG3 PE=1 SV=3
472	Green	true	1767	1796.9135	1795.8965	1	5.39	329.08	88.18	39.3 (M:39.3)	3	1	0	A.FPKPGGSQDKSLHNRE.L		CID	20 - 35	/LC MALDI CSF/CSF peptide fraction/20101110_jg_CSF/"MS/MS_(1796.91)"	SCG3_HUMAN	Secretogranin-3 OS=Homo sapiens GN=SCG3 PE=1 SV=3
473	Green	true	3883	2042.9737	2041.9440	1	10.97	410.23	125.79	61.9 (M:61.9)	4	1	0	R.ELSAERPLNEQIAEAEED.K		CID	35 - 52	/LC MALDI CSF/CSF peptide fraction/20101110_jg_CSF/"MS/MS_(2042.97)"	SCG3_HUMAN	Secretogranin-3 OS=Homo sapiens GN=SCG3 PE=1 SV=3
474	Green	true	2043	2284.1157	2283.1230	1	-6.40	157.63	90.43	93.1 (M:93.1)	8	1	0	R.ELSAERPLNEQIAEAEEDKI.K		CID	35 - 54	/LC MALDI CSF/CSF peptide fraction/20110602 30kDa CSF replicates run2/"MS/MS_(2284.12)"	SCG3_HUMAN	Secretogranin-3 OS=Homo sapiens GN=SCG3 PE=1 SV=3
475	Green	true	2849	3463.6842	3462.6975	1	-5.95	151.34	134.22	82.7 (M:82.7)	4	1	0	P.GGSQDKSLHNRELSAERPLNEQIAEAEEDKI.K		CID	24 - 54	/LC MALDI CSF/CSF peptide fraction/20101206 MH CSF 20% ACN/"MS/MS_(3463.68)"	SCG3_HUMAN	Secretogranin-3 OS=Homo sapiens GN=SCG3 PE=1 SV=3
476	Green	true	2829	3691.8317	3690.7874	1	10.03	89.80	129.67	56.2 (M:56.2)	5	1	0	A.FPKPGGSQDKSLHNRELSAERPLNEQIAEAEED.K		CID	20 - 52	/LC MALDI CSF/CSF peptide fraction/20101209 CSF 20 ACN/"MS/MS_(3691.83)"	SCG3_HUMAN	Secretogranin-3 OS=Homo sapiens GN=SCG3 PE=1 SV=3
477	Green	true	3042	3933.0031	3931.9664	1	7.48	128.19	134.51	82.1 (M:82.1)	6	1	0	A.FPKPGGSQDKSLHNRELSAERPLNEQIAEAEEDKI.K		CID	20 - 54	/LC MALDI CSF/CSF peptide fraction/20101209 CSF 20 ACN/"MS/MS_(3933.00)"	SCG3_HUMAN	Secretogranin-3 OS=Homo sapiens GN=SCG3 PE=1 SV=3
478	Green	true	1966	2043.1803	2042.1736	1	-0.26	326.07	115.15	30.5 (M:30.5)	1	1	0	L.LKAITEKEKIEKERQSI.R		CID	78 - 94	/LC MALDI CSF/CSF peptide fraction/20101206 MH CSF 20% ACN/"MS/MS_(2043.18)"	SCG3_HUMAN	Secretogranin-3 OS=Homo sapiens GN=SCG3 PE=1 SV=3
479	Green	true	1962	2155.0778	2154.0804	1	-4.60	256.15	86.97	44.0 (M:44.0)	1	1	0	E.LSAERPLNEQIAEAEEDKI.K		CID	36 - 54	/LC MALDI CSF/CSF peptide fraction/20110602 30kDa CSF replicates run2/"MS/MS_(2155.08)"	SCG3_HUMAN	Secretogranin-3 OS=Homo sapiens GN=SCG3 PE=1 SV=3
480	Green	true	2682	3222.5242	3221.5185	1	-0.49	267.52	126.16	55.2 (M:55.2)	4	1	0	P.GGSQDKSLHNRELSAERPLNEQIAEAEED.K		CID	24 - 52	/LC MALDI CSF/CSF peptide fraction/20101209 CSF 20 ACN/"MS/MS_(3222.52)"	SCG3_HUMAN	Secretogranin-3 OS=Homo sapiens GN=SCG3 PE=1 SV=3
481	Green	true	3003	3464.7144	3463.6815	1	7.39	140.96	133.01	70.0 (M:70.0)	1	1	0	P.GGSQDKSLHNRELSAERPLNEQIAEAEEDKI.K	Deamidated: 22	CID	24 - 54	/LC MALDI CSF/CSF peptide fraction/20101209 CSF 20 ACN/"MS/MS_(3464.71)"	SCG3_HUMAN	Secretogranin-3 OS=Homo sapiens GN=SCG3 PE=1 SV=3
482	Green	true	674	1093.4944	1092.4724	1	13.49	169.81	86.20	70.0 (M:70.0)	2	1	0	R.ALHPEEDPEG.R		CID	879 - 888	/LC MALDI CSF/CSF peptide fraction/20101206 MH CSF 20% ACN/"MS/MS_(1093.49)"	PGCB_HUMAN	Brevican core protein OS=Homo sapiens GN=BCAN PE=1 SV=2
483	Green	true	277	1406.6591	1405.6335	1	13.06	261.25	64.44	70.9 (M:70.9)	4	1	0	L.HPEEDPEGRQGR.L		CID	881 - 892	/LC MALDI CSF/CSF peptide fraction/20101110_jg_CSF/"MS/MS_(1406.66)"	PGCB_HUMAN	Brevican core protein OS=Homo sapiens GN=BCAN PE=1 SV=2
484	Green	true	819	1434.6751	1433.6535	1	9.97	104.77	79.99	66.2 (M:66.2)	3	1	0	R.ALHPEEDPEGRQG.R		CID	879 - 891	/LC MALDI CSF/CSF peptide fraction/20101109_jg_CSF/"MS/MS_(1434.68)"	PGCB_HUMAN	Brevican core protein OS=Homo sapiens GN=BCAN PE=1 SV=2
485	Green	true	2153	1455.7230	1454.7114	1	2.99	214.43	93.36	50.0 (M:50.0)	5	1	0	P.EEDPEGRQGRLLG.R		CID	883 - 895	/LC MALDI CSF/CSF peptide fraction/20101110_jg_CSF/"MS/MS_(1455.72)"	PGCB_HUMAN	Brevican core protein OS=Homo sapiens GN=BCAN PE=1 SV=2
486	Green	true	602	1519.7297	1518.7175	1	3.23	207.48	84.69	47.5 (M:47.5)	2	1	0	A.LHPEEDPEGRQGR.L		CID	880 - 892	/LC MALDI CSF/CSF peptide fraction/20101206 MH CSF 20% ACN/"MS/MS_(1519.73)"	PGCB_HUMAN	Brevican core protein OS=Homo sapiens GN=BCAN PE=1 SV=2
487	Green	true	687	1590.7757	1589.7546	1	8.67	182.69	86.87	67.7 (M:67.7)	14	1	0	R.ALHPEEDPEGRQGR.L		CID	879 - 892	/LC MALDI CSF/CSF peptide fraction/20101206 MH CSF 20% ACN/"MS/MS_(1590.78)"	PGCB_HUMAN	Brevican core protein OS=Homo sapiens GN=BCAN PE=1 SV=2
488	Green	true	1842	1873.9504	1872.9442	1	-0.59	245.11	112.81	84.7 (M:84.7)	10	1	0	R.ALHPEEDPEGRQGRLLG.R		CID	879 - 895	/LC MALDI CSF/CSF peptide fraction/20101206 MH CSF 20% ACN/"MS/MS_(1873.95)"	PGCB_HUMAN	Brevican core protein OS=Homo sapiens GN=BCAN PE=1 SV=2
489	Green	true	2942	2030.0687	2029.0453	1	7.93	356.82	106.90	65.9 (M:65.9)	4	1	0	R.ALHPEEDPEGRQGRLLGR.W		CID	879 - 896	/LC MALDI CSF/CSF peptide fraction/20101110_jg_CSF/"MS/MS_(2030.07)"	PGCB_HUMAN	Brevican core protein OS=Homo sapiens GN=BCAN PE=1 SV=2
490	Green	true	2050	1611.8320	1610.8125	1	7.60	231.67	91.86	40.0 (M:40.0)	1	1	0	P.EEDPEGRQGRLLGR.W		CID	883 - 896	/LC MALDI CSF/CSF peptide fraction/20101110_jg_CSF/"MS/MS_(1611.83)"	PGCB_HUMAN	Brevican core protein OS=Homo sapiens GN=BCAN PE=1 SV=2
491	Green	true	2336	1689.8303	1688.8230	1	-0.01	352.36	96.37	31.9 (M:31.9)	1	1	0	L.HPEEDPEGRQGRLLG.R		CID	881 - 895	/LC MALDI CSF/CSF peptide fraction/20101110_jg_CSF/"MS/MS_(1689.83)"	PGCB_HUMAN	Brevican core protein OS=Homo sapiens GN=BCAN PE=1 SV=2
492	Green	true	188	1868.6634	1867.6603	1	-2.24	213.13	68.15	97.1 (M:97.1)	5	1	0	R.AVTEDDEDEDDDKEDE.V		CID	419 - 434	/LC MALDI CSF/CSF peptide fraction/20101206 MH CSF 20% ACN/"MS/MS_(1868.66)"	TICN1_HUMAN	Testican-1 OS=Homo sapiens GN=SPOCK1 PE=1 SV=1
493	Green	true	977	1916.6594	1915.6603	1	-4.27	184.74	92.22	73.2 (M:73.2)	3	1	0	T.EDDEDEDDDKEDEVGY.I		CID	422 - 437	/LC MALDI CSF/CSF peptide fraction/20101206 MH CSF 20% ACN/"MS/MS_(1916.66)"	TICN1_HUMAN	Testican-1 OS=Homo sapiens GN=SPOCK1 PE=1 SV=1
494	Green	true	857	2024.7690	2023.7502	1	5.70	323.01	80.15	87.9 (M:87.9)	4	1	0	R.AVTEDDEDEDDDKEDEVG.Y		CID	419 - 436	/LC MALDI CSF/CSF peptide fraction/20101109_jg_CSF/"MS/MS_(2024.77)"	TICN1_HUMAN	Testican-1 OS=Homo sapiens GN=SPOCK1 PE=1 SV=1
495	Green	true	1277	2116.7779	2115.7764	1	-2.73	204.69	94.56	68.6 (M:68.6)	5	1	0	A.VTEDDEDEDDDKEDEVGY.I		CID	420 - 437	/LC MALDI CSF/CSF peptide fraction/20101209 CSF 20 ACN/"MS/MS_(2116.78)"	TICN1_HUMAN	Testican-1 OS=Homo sapiens GN=SPOCK1 PE=1 SV=1
496	Green	true	1034	2187.8164	2186.8135	1	-2.00	269.89	97.57	140.0 (M:140.0)	9	1	0	R.AVTEDDEDEDDDKEDEVGY.I		CID	419 - 437	/LC MALDI CSF/CSF peptide fraction/20101206 MH CSF 20% ACN/"MS/MS_(2187.82)"	TICN1_HUMAN	Testican-1 OS=Homo sapiens GN=SPOCK1 PE=1 SV=1
497	Green	true	2059	2486.9704	2485.9769	1	-5.53	172.43	91.23	124.5 (M:124.5)	5	1	0	R.AVTEDDEDEDDDKEDEVGYIW.-		CID	419 - 439	/LC MALDI CSF/CSF peptide fraction/20110602 30kDa CSF replicates run2/"MS/MS_(2486.97)"	TICN1_HUMAN	Testican-1 OS=Homo sapiens GN=SPOCK1 PE=1 SV=1
498	Green	true	1168	2300.8978	2299.8976	1	-3.07	76.37	86.12	42.2 (M:42.2)	1	1	0	R.AVTEDDEDEDDDKEDEVGYI.W		CID	419 - 438	/LC MALDI CSF/CSF peptide fraction/20110707_2_CSF_peptides_TA/"MS/MS_(2300.90)"	TICN1_HUMAN	Testican-1 OS=Homo sapiens GN=SPOCK1 PE=1 SV=1
499	Green	true	106	1338.6481	1337.6324	1	6.30	116.87	64.44	44.6 (M:44.6)	1	1	0	V.GPPKNDDTPNRQ.Y		CID	572 - 583	/LC MALDI CSF/CSF peptide fraction/20101109_jg_CSF/"MS/MS_(1338.65)"	SCG2_HUMAN	Secretogranin-2 OS=Homo sapiens GN=SCG2 PE=1 SV=2
500	Green	true	3257	3870.8070	3869.7675	1	8.32	135.97	142.54	129.8 (M:129.8)	1	1	0	P.GQGSSEDDLQEEEQIEQAIKEHLNQGSSQETDKLA.P		CID	529 - 563	/LC MALDI CSF/CSF peptide fraction/20101209 CSF 20 ACN/"MS/MS_(3870.81)"	SCG2_HUMAN	Secretogranin-2 OS=Homo sapiens GN=SCG2 PE=1 SV=2
501	Green	true	1635	4350.1137	4349.0419	1	14.83	149.85	140.63	91.1 (M:91.1)	2	1	0	R.VPGQGSSEDDLQEEEQIEQAIKEHLNQGSSQETDKLAPVS.K		CID	527 - 566	/LC MALDI CSF/CSF peptide fraction/20110707_CSF_peptides_GHCl/"MS/MS_(4350.11)"	SCG2_HUMAN	Secretogranin-2 OS=Homo sapiens GN=SCG2 PE=1 SV=2
502	Green	true	2893	2159.1213	2158.1270	1	-6.01	238.84	139.85	73.0 (M:73.0)	1	1	0	S.LATLESVFQELGKLTGPNNQ.K		CID	195 - 214	/LC MALDI CSF/CSF peptide fraction/20110602 30kDa CSF replicates run2/"MS/MS_(2159.12)"	SCG2_HUMAN	Secretogranin-2 OS=Homo sapiens GN=SCG2 PE=1 SV=2
503	Green	true	2889	2953.4619	2952.4604	1	-1.96	309.21	139.05	183.8 (M:183.8)	1	1	0	R.TNEIVEEQYTPQSLATLESVFQELGK.L		CID	182 - 207	/LC MALDI CSF/CSF peptide fraction/20110602 30kDa CSF replicates run2/"MS/MS_(2953.46)"	SCG2_HUMAN	Secretogranin-2 OS=Homo sapiens GN=SCG2 PE=1 SV=2
504	Green	true	1612	4153.9473	4152.9207	1	4.65	178.26	139.57	49.0 (M:49.0)	2	1	0	P.GQGSSEDDLQEEEQIEQAIKEHLNQGSSQETDKLAPVS.K		CID	529 - 566	/LC MALDI CSF/CSF peptide fraction/20110707_CSF_peptides_GHCl/"MS/MS_(4153.95)"	SCG2_HUMAN	Secretogranin-2 OS=Homo sapiens GN=SCG2 PE=1 SV=2
505	Green	true	2922	3677.8352	3676.8108	1	4.65	201.49	145.45	74.6 (M:74.6)	2	1	0	R.TNEIVEEQYTPQSLATLESVFQELGKLTGPNNQ.K		CID	182 - 214	/LC MALDI CSF/CSF peptide fraction/20110602 30kDa CSF replicates run2/"MS/MS_(3677.84)"	SCG2_HUMAN	Secretogranin-2 OS=Homo sapiens GN=SCG2 PE=1 SV=2
506	Green	true	2411	1605.8082	1604.7794	1	13.37	299.84	98.88	91.4 (M:91.4)	5	1	0	P.AEPEGGPASEGAARPLP.R		CID	453 - 469	/LC MALDI CSF/CSF peptide fraction/20101110_jg_CSF/"MS/MS_(1605.81)"	CSF1_HUMAN	Macrophage colony-stimulating factor 1 OS=Homo sapiens GN=CSF1 PE=1 SV=2
507	Green	true	997	1761.8881	1760.8806	1	0.15	198.25	55.68	89.4 (M:89.4)	2	1	0	P.AEPEGGPASEGAARPLPR.F		CID	453 - 470	/LC MALDI CSF/CSF peptide fraction/20110707_CSF_peptides_TA/"MS/MS_(1761.89)"	CSF1_HUMAN	Macrophage colony-stimulating factor 1 OS=Homo sapiens GN=CSF1 PE=1 SV=2
508	Green	true	1922	1789.8751	1788.8642	1	2.00	242.64	104.89	120.1 (M:120.1)	4	1	0	R.SPAEPEGGPASEGAARPLP.R		CID	451 - 469	/LC MALDI CSF/CSF peptide fraction/20101109_jg_CSF/"MS/MS_(1789.88)"	CSF1_HUMAN	Macrophage colony-stimulating factor 1 OS=Homo sapiens GN=CSF1 PE=1 SV=2
509	Green	true	2678	1496.8172	1495.8035	1	4.31	183.40	123.90	86.7 (M:86.7)	2	1	0	P.QLQESVFHLLVPS.V		CID	492 - 504	/LC MALDI CSF/CSF peptide fraction/20110602 30kDa CSF replicates run2/"MS/MS_(1496.82)"	CSF1_HUMAN	Macrophage colony-stimulating factor 1 OS=Homo sapiens GN=CSF1 PE=1 SV=2
510	Green	true	2867	1479.7784	1478.7769	1	-3.92	163.03	137.47	49.1 (M:49.1)	2	1	0	P.QLQESVFHLLVPS.V	Gln->pyro-Glu: 1	CID	492 - 504	/LC MALDI CSF/CSF peptide fraction/20110602 30kDa CSF replicates run2/"MS/MS_(1479.78)"	CSF1_HUMAN	Macrophage colony-stimulating factor 1 OS=Homo sapiens GN=CSF1 PE=1 SV=2
511	Green	true	2908	1392.7513	1391.7449	1	-0.63	122.30	141.72	58.4 (M:58.4)	1	1	0	P.QLQESVFHLLVP.S	Gln->pyro-Glu: 1	CID	492 - 503	/LC MALDI CSF/CSF peptide fraction/20110602 30kDa CSF replicates run2/"MS/MS_(1392.75)"	CSF1_HUMAN	Macrophage colony-stimulating factor 1 OS=Homo sapiens GN=CSF1 PE=1 SV=2
512	Green	true	1982	1569.8359	1568.8311	1	-1.57	186.89	87.77	110.3 (M:110.3)	6	1	0	R.GHVLAKELEAFREA.K		CID	139 - 152	/LC MALDI CSF/CSF peptide fraction/20110602 30kDa CSF replicates run2/"MS/MS_(1569.84)"	IGF2_HUMAN	Insulin-like growth factor II OS=Homo sapiens GN=IGF2 PE=1 SV=1
513	Green	true	2873	1697.9214	1696.9261	1	-7.03	439.16	135.23	56.2 (M:56.2)	3	1	0	R.GHVLAKELEAFREAK.R		CID	139 - 153	/LC MALDI CSF/CSF peptide fraction/20101206 MH CSF 20% ACN/"MS/MS_(1697.92)"	IGF2_HUMAN	Insulin-like growth factor II OS=Homo sapiens GN=IGF2 PE=1 SV=1
514	Green	true	4111	2244.2387	2243.2400	1	-3.80	368.82	132.31	74.1 (M:74.1)	4	1	0	R.GHVLAKELEAFREAKRHRP.L		CID	139 - 157	/LC MALDI CSF/CSF peptide fraction/20101110_jg_CSF/"MS/MS_(2244.24)"	IGF2_HUMAN	Insulin-like growth factor II OS=Homo sapiens GN=IGF2 PE=1 SV=1
515	Green	true	134	1235.5513	1234.5401	1	3.23	124.10	37.60	85.2 (M:85.2)	1	1	0	D.PAHGGAPPEMASN.R		CID	166 - 178	/LC MALDI CSF/CSF peptide fraction/20110707_2_CSF_peptides_TA/"MS/MS_(1235.55)"	IGF2_HUMAN	Insulin-like growth factor II OS=Homo sapiens GN=IGF2 PE=1 SV=1
516	Green	true	2082	1847.8915	1846.9002	1	-8.66	315.17	91.75	34.7 (M:34.7)	1	1	0	K.FFQYDTWKQSTQRL.R		CID	113 - 126	/LC MALDI CSF/CSF peptide fraction/20110602 30kDa CSF replicates run2/"MS/MS_(1847.89)"	IGF2_HUMAN	Insulin-like growth factor II OS=Homo sapiens GN=IGF2 PE=1 SV=1
517	Green	true	3368	2711.3392	2710.3156	1	6.01	122.54	135.82	39.4 (M:39.4)	5	1	0	S.ERDVSTPPTVLPDNFPRYPVGKF.F	Phospho: 5	CID	91 - 113	/LC MALDI CSF/CSF peptide fraction/20110707_CSF_peptides_TA/"MS/MS_(2711.34)"	IGF2_HUMAN	Insulin-like growth factor II OS=Homo sapiens GN=IGF2 PE=1 SV=1
518	Green	true	61	1251.5477	1250.5350	1	4.31	153.00	32.80	75.1 (M:75.1)	1	1	0	D.PAHGGAPPEMASN.R	Oxidation: 10	CID	166 - 178	/LC MALDI CSF/CSF peptide fraction/20110707_2_CSF_peptides_TA/"MS/MS_(1251.55)"	IGF2_HUMAN	Insulin-like growth factor II OS=Homo sapiens GN=IGF2 PE=1 SV=1
519	Green	true	674	1736.7793	1735.7649	1	4.09	229.04	82.52	51.2 (M:51.2)	4	1	0	L.EPPEQQEPGERQEPS.M		CID	961 - 975	/LC MALDI CSF/CSF peptide fraction/20101209 CSF 20 ACN/"MS/MS_(1736.78)"	ITA7_HUMAN	Integrin alpha-7 OS=Homo sapiens GN=ITGA7 PE=1 SV=3
520	Green	true	1380	1891.8629	1890.8595	1	-2.08	293.64	98.07	80.3 (M:80.3)	10	1	0	R.ELEPPEQQEPGERQEP.S		CID	959 - 974	/LC MALDI CSF/CSF peptide fraction/20101209 CSF 20 ACN/"MS/MS_(1891.86)"	ITA7_HUMAN	Integrin alpha-7 OS=Homo sapiens GN=ITGA7 PE=1 SV=3
521	Green	true	944	1978.9046	1977.8916	1	2.89	186.96	56.75	78.1 (M:78.1)	10	1	0	R.ELEPPEQQEPGERQEPS.M		CID	959 - 975	/LC MALDI CSF/CSF peptide fraction/20110707_CSF_peptides_TA/"MS/MS_(1978.90)"	ITA7_HUMAN	Integrin alpha-7 OS=Homo sapiens GN=ITGA7 PE=1 SV=3
522	Green	true	1665	2109.9393	2108.9321	1	-0.02	133.62	77.00	44.7 (M:44.7)	3	1	0	R.ELEPPEQQEPGERQEPSM.S		CID	959 - 976	/LC MALDI CSF/CSF peptide fraction/20110707_CSF_peptides_TA/"MS/MS_(2109.94)"	ITA7_HUMAN	Integrin alpha-7 OS=Homo sapiens GN=ITGA7 PE=1 SV=3
523	Green	true	1511	2196.9697	2195.9641	1	-0.76	191.07	70.60	33.2 (M:33.2)	2	1	0	R.ELEPPEQQEPGERQEPSMS.W		CID	959 - 977	/LC MALDI CSF/CSF peptide fraction/20110707_CSF_peptides_TA/"MS/MS_(2196.97)"	ITA7_HUMAN	Integrin alpha-7 OS=Homo sapiens GN=ITGA7 PE=1 SV=3
524	Green	true	2942	1449.7571	1448.7524	1	-1.81	154.28	135.32	25.1 (M:25.1)	1	1	0	I.THRIHWESASLL.R		CID	1,308 - 1,319	/LC MALDI CSF/CSF peptide fraction/20101109_jg_CSF/"MS/MS_(1449.76)"	CO3_HUMAN	Complement C3 OS=Homo sapiens GN=C3 PE=1 SV=2
525	Green	true	2132	1638.8424	1637.8274	1	4.71	162.70	108.57	30.2 (M:30.2)	2	1	0	R.SSKITHRIHWESAS.L		CID	1,304 - 1,317	/LC MALDI CSF/CSF peptide fraction/20101109_jg_CSF/"MS/MS_(1638.84)"	CO3_HUMAN	Complement C3 OS=Homo sapiens GN=C3 PE=1 SV=2
526	Green	true	4142	1777.9806	1776.9635	1	5.52	310.43	134.16	41.4 (M:41.4)	2	1	0	S.SKITHRIHWESASLL.R		CID	1,305 - 1,319	/LC MALDI CSF/CSF peptide fraction/20101110_jg_CSF/"MS/MS_(1777.98)"	CO3_HUMAN	Complement C3 OS=Homo sapiens GN=C3 PE=1 SV=2
527	Green	true	4145	1865.0146	1863.9955	1	6.32	285.12	134.16	63.1 (M:63.1)	4	1	0	R.SSKITHRIHWESASLL.R		CID	1,304 - 1,319	/LC MALDI CSF/CSF peptide fraction/20101110_jg_CSF/"MS/MS_(1865.01)"	CO3_HUMAN	Complement C3 OS=Homo sapiens GN=C3 PE=1 SV=2
528	Green	true	1021	2021.1015	2020.0966	1	-1.17	96.02	104.43	69.0 (M:69.0)	10	1	0	R.SSKITHRIHWESASLLR.S		CID	1,304 - 1,320	/LC MALDI CSF/CSF peptide fraction/20110707_CSF_peptides_GHCl/"MS/MS_(2021.10)"	CO3_HUMAN	Complement C3 OS=Homo sapiens GN=C3 PE=1 SV=2
529	Green	true	836	1934.0776	1933.0646	1	2.95	129.21	103.40	56.7 (M:56.7)	3	1	0	S.SKITHRIHWESASLLR.S		CID	1,305 - 1,320	/LC MALDI CSF/CSF peptide fraction/20110707_CSF_peptides_TA20/"MS/MS_(1934.08)"	CO3_HUMAN	Complement C3 OS=Homo sapiens GN=C3 PE=1 SV=2
530	Green	true	2599	1605.8579	1604.8536	1	-1.84	168.24	99.07	32.7 (M:32.7)	3	1	0	I.THRIHWESASLLR.S		CID	1,308 - 1,320	/LC MALDI CSF/CSF peptide fraction/20110707_CSF_peptides_TA/"MS/MS_(1605.86)"	CO3_HUMAN	Complement C3 OS=Homo sapiens GN=C3 PE=1 SV=2
531	Green	true	2532	3647.8222	3646.8214	1	-1.77	121.59	114.05	93.9 (M:93.9)	1	1	0	R.EGVQKEDIPPADLSDQVPDTESETRILLQGTPVA.Q		CID	955 - 988	/LC MALDI CSF/CSF peptide fraction/20110602 30kDa CSF replicates run2/"MS/MS_(3647.82)"	CO3_HUMAN	Complement C3 OS=Homo sapiens GN=C3 PE=1 SV=2
532	Green	true	794	1847.8014	1846.7911	1	1.65	233.26	94.60	78.3 (M:78.3)	6	1	0	R.SPYGFRHGASVNYDDY.-		CID	133 - 148	/LC MALDI CSF/CSF peptide fraction/20110707_CSF_peptides_GHCl/"MS/MS_(1847.80)"	AUGN_HUMAN	Augurin OS=Homo sapiens GN=C2orf40 PE=1 SV=1
533	Green	true	1803	2201.1683	2200.1739	1	-5.87	233.55	112.14	123.1 (M:123.1)	4	1	0	R.EAPVPTKTKVAVDENKAKEF.L		CID	42 - 61	/LC MALDI CSF/CSF peptide fraction/20101206 MH CSF 20% ACN/"MS/MS_(2201.17)"	AUGN_HUMAN	Augurin OS=Homo sapiens GN=C2orf40 PE=1 SV=1
534	Green	true	2988	2983.6420	2982.6502	1	-5.19	384.60	138.24	212.0 (M:212.0)	13	1	0	R.EAPVPTKTKVAVDENKAKEFLGSLKRQ.K		CID	42 - 68	/LC MALDI CSF/CSF peptide fraction/20101206 MH CSF 20% ACN/"MS/MS_(2983.64)"	AUGN_HUMAN	Augurin OS=Homo sapiens GN=C2orf40 PE=1 SV=1
535	Green	true	2125	2965.6279	2964.6397	1	-6.42	284.27	92.82	152.4 (M:152.4)	2	1	0	R.EAPVPTKTKVAVDENKAKEFLGSLKRQ.K	Glu->pyro-Glu: 1	CID	42 - 68	/LC MALDI CSF/CSF peptide fraction/20110602 30kDa CSF replicates run2/"MS/MS_(2965.63)"	AUGN_HUMAN	Augurin OS=Homo sapiens GN=C2orf40 PE=1 SV=1
536	Green	true	2624	1410.7151	1409.7052	1	1.89	359.31	100.67	23.0 (M:23.0)	2	1	0	R.QLWDRTRPEVQ.Q	Gln->pyro-Glu: 1	CID	71 - 81	/LC MALDI CSF/CSF peptide fraction/20110707_CSF_peptides_TA/"MS/MS_(1410.72)"	AUGN_HUMAN	Augurin OS=Homo sapiens GN=C2orf40 PE=1 SV=1
537	Green	true	306	1768.8336	1767.8388	1	-7.03	216.57	68.45	69.7 (M:69.7)	2	1	0	P.EAGENQKQPEKNAGPTA.R		CID	184 - 200	/LC MALDI CSF/CSF peptide fraction/20101109_jg_CSF/"MS/MS_(1768.83)"	CXL16_HUMAN	C-X-C motif chemokine 16 OS=Homo sapiens GN=CXCL16 PE=2 SV=4
538	Green	true	1588	2265.1385	2264.1033	1	12.33	232.07	85.84	58.1 (M:58.1)	3	1	0	H.SLAAGPEAGENQKQPEKNAGPTA.R		CID	178 - 200	/LC MALDI CSF/CSF peptide fraction/20101110_jg_CSF/"MS/MS_(2265.14)"	CXL16_HUMAN	C-X-C motif chemokine 16 OS=Homo sapiens GN=CXCL16 PE=2 SV=4
539	Green	true	229	1251.6335	1250.6255	1	0.57	191.30	67.78	54.5 (M:54.5)	1	1	0	N.QKQPEKNAGPTA.R	Gln->pyro-Glu: 1	CID	189 - 200	/LC MALDI CSF/CSF peptide fraction/20101109_jg_CSF/"MS/MS_(1251.63)"	CXL16_HUMAN	C-X-C motif chemokine 16 OS=Homo sapiens GN=CXCL16 PE=2 SV=4
540	Green	true	1786	1785.8482	1784.8442	1	-1.82	290.72	112.31	84.8 (M:84.8)	5	1	0	G.QTSDHESQVTFTHRI.N		CID	104 - 118	/LC MALDI CSF/CSF peptide fraction/20101206 MH CSF 20% ACN/"MS/MS_(1785.85)"	TENR_HUMAN	Tenascin-R OS=Homo sapiens GN=TNR PE=1 SV=3
541	Green	true	2862	1185.6256	1184.6037	1	12.32	365.50	106.40	37.3 (M:37.3)	4	1	0	C.QLEVTTERVQ.R	Gln->pyro-Glu: 1	CID	32 - 41	/LC MALDI CSF/CSF peptide fraction/20101110_jg_CSF/"MS/MS_(1185.63)"	TENR_HUMAN	Tenascin-R OS=Homo sapiens GN=TNR PE=1 SV=3
542	Green	true	1903	1655.7576	1654.7336	1	10.12	315.29	89.52	44.3 (M:44.3)	3	1	0	G.QTSDHESQVTFTHR.I	Gln->pyro-Glu: 1	CID	104 - 117	/LC MALDI CSF/CSF peptide fraction/20101110_jg_CSF/"MS/MS_(1655.76)"	TENR_HUMAN	Tenascin-R OS=Homo sapiens GN=TNR PE=1 SV=3
543	Green	true	3238	1768.8411	1767.8176	1	9.16	290.80	113.59	106.6 (M:106.6)	7	1	0	G.QTSDHESQVTFTHRI.N	Gln->pyro-Glu: 1	CID	104 - 118	/LC MALDI CSF/CSF peptide fraction/20101110_jg_CSF/"MS/MS_(1768.84)"	TENR_HUMAN	Tenascin-R OS=Homo sapiens GN=TNR PE=1 SV=3
544	Green	true	418	1364.6114	1363.6018	1	1.73	196.84	80.18	51.7 (M:51.7)	2	1	0	F.RHDSGYEVHHQ.K		CID	676 - 686	/LC MALDI CSF/CSF peptide fraction/20101206 MH CSF 20% ACN/"MS/MS_(1364.61)"	A4_HUMAN	Amyloid beta A4 protein OS=Homo sapiens GN=APP PE=1 SV=3
545	Green	true	1692	1698.7344	1697.7182	1	5.23	260.02	87.17	51.7 (M:51.7)	4	1	0	M.DAEFRHDSGYEVHH.Q		CID	672 - 685	/LC MALDI CSF/CSF peptide fraction/20101110_jg_CSF/"MS/MS_(1698.73)"	A4_HUMAN	Amyloid beta A4 protein OS=Homo sapiens GN=APP PE=1 SV=3
546	Green	true	1079	1826.7798	1825.7768	1	-2.35	267.35	93.56	89.4 (M:89.4)	6	1	0	M.DAEFRHDSGYEVHHQ.K		CID	672 - 686	/LC MALDI CSF/CSF peptide fraction/20101206 MH CSF 20% ACN/"MS/MS_(1826.78)"	A4_HUMAN	Amyloid beta A4 protein OS=Homo sapiens GN=APP PE=1 SV=3
547	Green	true	200	1954.8666	1953.8718	1	-6.38	187.89	30.07	46.5 (M:46.5)	4	1	0	M.DAEFRHDSGYEVHHQK.L		CID	672 - 687	/LC MALDI CSF/CSF peptide fraction/20110602 30kDa CSF replicates run2/"MS/MS_(1954.87)"	A4_HUMAN	Amyloid beta A4 protein OS=Homo sapiens GN=APP PE=1 SV=3
548	Green	true	1763	2067.9449	2066.9559	1	-8.81	311.01	106.93	77.3 (M:77.3)	6	1	0	M.DAEFRHDSGYEVHHQKL.V		CID	672 - 688	/LC MALDI CSF/CSF peptide fraction/20101209 CSF 20 ACN/"MS/MS_(2067.94)"	A4_HUMAN	Amyloid beta A4 protein OS=Homo sapiens GN=APP PE=1 SV=3
549	Green	true	2795	2314.1022	2313.0927	1	0.97	425.69	128.50	24.8 (M:24.8)	1	1	0	M.DAEFRHDSGYEVHHQKLVF.F		CID	672 - 690	/LC MALDI CSF/CSF peptide fraction/20101209 CSF 20 ACN/"MS/MS_(2314.10)"	A4_HUMAN	Amyloid beta A4 protein OS=Homo sapiens GN=APP PE=1 SV=3
550	Green	true	1790	2148.9908	2147.9832	1	0.16	229.98	99.88	54.1 (M:54.1)	2	1	0	R.NGKDQDGDQAPEYRGRTEL.L		CID	82 - 100	/LC MALDI CSF/CSF peptide fraction/20101109_jg_CSF/"MS/MS_(2148.99)"	MOG_HUMAN	Myelin-oligodendrocyte glycoprotein OS=Homo sapiens GN=MOG PE=1 SV=2
551	Green	true	884	2035.9229	2034.8991	1	8.10	260.69	74.63	62.2 (M:62.2)	1	1	0	R.NGKDQDGDQAPEYRGRTE.L		CID	82 - 99	/LC MALDI CSF/CSF peptide fraction/20101110_jg_CSF/"MS/MS_(2035.92)"	MOG_HUMAN	Myelin-oligodendrocyte glycoprotein OS=Homo sapiens GN=MOG PE=1 SV=2
552	Green	true	874	2036.9154	2035.8831	1	12.27	259.07	74.97	70.8 (M:70.8)	3	1	0	R.NGKDQDGDQAPEYRGRTE.L	Deamidated: 1	CID	82 - 99	/LC MALDI CSF/CSF peptide fraction/20101110_jg_CSF/"MS/MS_(2036.92)"	MOG_HUMAN	Myelin-oligodendrocyte glycoprotein OS=Homo sapiens GN=MOG PE=1 SV=2
553	Green	true	2415	2150.0034	2148.9672	1	13.45	205.32	98.04	59.5 (M:59.5)	2	1	0	R.NGKDQDGDQAPEYRGRTEL.L	Deamidated: 1	CID	82 - 100	/LC MALDI CSF/CSF peptide fraction/20101110_jg_CSF/"MS/MS_(2150.00)"	MOG_HUMAN	Myelin-oligodendrocyte glycoprotein OS=Homo sapiens GN=MOG PE=1 SV=2
554	Green	true	838	2036.8870	2035.8831	1	-1.68	392.15	85.20	91.5 (M:91.5)	2	1	0	R.NGKDQDGDQAPEYRGRTE.L	Deamidated: 9	CID	82 - 99	/LC MALDI CSF/CSF peptide fraction/20101209 CSF 20 ACN/"MS/MS_(2036.89)"	MOG_HUMAN	Myelin-oligodendrocyte glycoprotein OS=Homo sapiens GN=MOG PE=1 SV=2
555	Green	true	555	1650.7169	1649.6918	1	10.82	179.95	83.52	74.8 (M:74.8)	1	1	0	R.NGKDQDGDQAPEYRG.R	Deamidated: 1	CID	82 - 96	/LC MALDI CSF/CSF peptide fraction/20101206 MH CSF 20% ACN/"MS/MS_(1650.72)"	MOG_HUMAN	Myelin-oligodendrocyte glycoprotein OS=Homo sapiens GN=MOG PE=1 SV=2
556	Green	true	664	1753.9100	1752.8894	1	7.59	121.66	67.73	77.5 (M:77.5)	5	1	0	A.KVEQAVETEPEPELR.Q		CID	19 - 33	/LC MALDI CSF/CSF peptide fraction/20110707_2_CSF_peptides_TA/"MS/MS_(1753.92)"	APOE_HUMAN	Apolipoprotein E OS=Homo sapiens GN=APOE PE=1 SV=1
557	Green	true	1153	1597.8005	1596.7883	1	3.09	185.79	59.90	106.1 (M:106.1)	9	1	0	A.KVEQAVETEPEPEL.R		CID	19 - 32	/LC MALDI CSF/CSF peptide fraction/20110602 30kDa CSF replicates run2/"MS/MS_(1597.80)"	APOE_HUMAN	Apolipoprotein E OS=Homo sapiens GN=APOE PE=1 SV=1
558	Green	true	674	1881.9597	1880.9480	1	2.37	193.24	46.03	105.9 (M:105.9)	7	1	0	A.KVEQAVETEPEPELRQ.Q		CID	19 - 34	/LC MALDI CSF/CSF peptide fraction/20110602 30kDa CSF replicates run2/"MS/MS_(1881.96)"	APOE_HUMAN	Apolipoprotein E OS=Homo sapiens GN=APOE PE=1 SV=1
559	Green	true	2440	2010.0430	2009.0065	1	14.51	438.29	99.05	81.7 (M:81.7)	9	1	0	A.KVEQAVETEPEPELRQQ.T		CID	19 - 35	/LC MALDI CSF/CSF peptide fraction/20101110_jg_CSF/"MS/MS_(2010.04)"	APOE_HUMAN	Apolipoprotein E OS=Homo sapiens GN=APOE PE=1 SV=1
560	Green	true	2631	2240.1247	2239.0968	1	9.20	507.84	102.22	17.9 (M:17.9)	2	1	0	A.KVEQAVETEPEPELRQQTE.W		CID	19 - 37	/LC MALDI CSF/CSF peptide fraction/20101110_jg_CSF/"MS/MS_(2240.12)"	APOE_HUMAN	Apolipoprotein E OS=Homo sapiens GN=APOE PE=1 SV=1
561	Green	true	1971	2171.9825	2170.9767	1	-0.68	240.56	111.28	27.4 (M:27.4)	1	1	0	V.ETEPEPELRQQTEWQSGQ.R		CID	25 - 42	/LC MALDI CSF/CSF peptide fraction/20101209 CSF 20 ACN/"MS/MS_(2171.98)"	APOE_HUMAN	Apolipoprotein E OS=Homo sapiens GN=APOE PE=1 SV=1
562	Green	true	43	1834.8180	1833.7977	1	7.11	102.84	61.43	72.6 (M:72.6)	1	1	0	K.SKEESHEQSAEQGKSSS.Q		CID	76 - 92	/LC MALDI CSF/CSF peptide fraction/20101109_jg_CSF/"MS/MS_(1834.82)"	SPRL1_HUMAN	SPARC-like protein 1 OS=Homo sapiens GN=SPARCL1 PE=1 SV=2
563	Green	true	150	2075.9853	2074.9767	1	0.64	191.83	65.44	59.8 (M:59.8)	2	1	0	V.LKSKEESHEQSAEQGKSSS.Q		CID	74 - 92	/LC MALDI CSF/CSF peptide fraction/20101109_jg_CSF/"MS/MS_(2075.99)"	SPRL1_HUMAN	SPARC-like protein 1 OS=Homo sapiens GN=SPARCL1 PE=1 SV=2
564	Green	true	2839	3144.5320	3143.5119	1	4.06	256.23	105.57	41.5 (M:41.5)	2	1	0	H.LKIEEQREKVHENENIGTTEPGEHQEA.K		CID	381 - 407	/LC MALDI CSF/CSF peptide fraction/20101110_jg_CSF/"MS/MS_(3144.53)"	SPRL1_HUMAN	SPARC-like protein 1 OS=Homo sapiens GN=SPARCL1 PE=1 SV=2
565	Green	true	1907	1042.5548	1041.5455	1	1.97	255.20	82.33	54.9 (M:54.9)	4	1	0	M.AEITNIRPS.F	Acetyl: 1	CID	2 - 10	/LC MALDI CSF/CSF peptide fraction/20110707_CSF_peptides_TA/"MS/MS_(1042.55)"	SYT11_HUMAN	Synaptotagmin-11 OS=Homo sapiens GN=SYT11 PE=1 SV=2
566	Green	true	4344	1914.0080	1912.9894	1	5.89	384.73	141.19	94.3 (M:94.3)	13	1	0	M.AEITNIRPSFDVSPVVAG.L	Acetyl: 1	CID	2 - 19	/LC MALDI CSF/CSF peptide fraction/20101110_jg_CSF/"MS/MS_(1914.01)"	SYT11_HUMAN	Synaptotagmin-11 OS=Homo sapiens GN=SYT11 PE=1 SV=2
567	Green	true	2453	1587.7997	1586.7940	1	-1.02	188.33	107.68	53.2 (M:53.2)	4	1	0	M.AEITNIRPSFDVSP.V	Acetyl: 1	CID	2 - 15	/LC MALDI CSF/CSF peptide fraction/20110602 30kDa CSF replicates run2/"MS/MS_(1587.80)"	SYT11_HUMAN	Synaptotagmin-11 OS=Homo sapiens GN=SYT11 PE=1 SV=2
568	Green	true	2872	2197.1794	2196.1790	1	-3.15	263.96	138.27	54.8 (M:54.8)	8	1	0	M.AEITNIRPSFDVSPVVAGLIG.A	Acetyl: 1	CID	2 - 22	/LC MALDI CSF/CSF peptide fraction/20110602 30kDa CSF replicates run2/"MS/MS_(2197.18)"	SYT11_HUMAN	Synaptotagmin-11 OS=Homo sapiens GN=SYT11 PE=1 SV=2
569	Green	true	2574	1686.8628	1685.8625	1	-4.11	275.52	116.45	28.8 (M:28.8)	1	1	0	M.AEITNIRPSFDVSPV.V	Acetyl: 1	CID	2 - 16	/LC MALDI CSF/CSF peptide fraction/20110602 30kDa CSF replicates run2/"MS/MS_(1686.86)"	SYT11_HUMAN	Synaptotagmin-11 OS=Homo sapiens GN=SYT11 PE=1 SV=2
570	Green	true	3504	1785.9312	1784.9309	1	-3.91	294.83	144.60	43.4 (M:43.4)	4	1	0	M.AEITNIRPSFDVSPVV.A	Acetyl: 1	CID	2 - 17	/LC MALDI CSF/CSF peptide fraction/20110707_CSF_peptides_TA/"MS/MS_(1785.93)"	SYT11_HUMAN	Synaptotagmin-11 OS=Homo sapiens GN=SYT11 PE=1 SV=2
571	Green	true	1711	1856.9763	1855.9680	1	0.56	169.86	143.27	45.9 (M:45.9)	4	1	0	M.AEITNIRPSFDVSPVVA.G	Acetyl: 1	CID	2 - 18	/LC MALDI CSF/CSF peptide fraction/20110707_CSF_peptides_GHCl/"MS/MS_(1856.98)"	SYT11_HUMAN	Synaptotagmin-11 OS=Homo sapiens GN=SYT11 PE=1 SV=2
572	Green	true	1134	1511.7126	1510.6947	1	7.04	191.63	77.98	86.8 (M:86.8)	3	1	0	L.QRSANSNPAMAPRE.R	Gln->pyro-Glu: 1	CID	87 - 100	/LC MALDI CSF/CSF peptide fraction/20101110_jg_CSF/"MS/MS_(1511.71)"	SMS_HUMAN	Somatostatin OS=Homo sapiens GN=SST PE=1 SV=1
573	Green	true	2655	3414.5654	3413.5417	1	4.82	141.52	122.03	102.6 (M:102.6)	1	1	0	L.LSEPNQTENDALEPEDLSQAAEQDEMRLEL.Q		CID	57 - 86	/LC MALDI CSF/CSF peptide fraction/20110602 30kDa CSF replicates run2/"MS/MS_(3414.57)"	SMS_HUMAN	Somatostatin OS=Homo sapiens GN=SST PE=1 SV=1
574	Green	true	2705	3527.6460	3526.6257	1	3.69	142.73	124.95	127.7 (M:127.7)	1	1	0	E.LLSEPNQTENDALEPEDLSQAAEQDEMRLEL.Q		CID	56 - 86	/LC MALDI CSF/CSF peptide fraction/20110602 30kDa CSF replicates run2/"MS/MS_(3527.65)"	SMS_HUMAN	Somatostatin OS=Homo sapiens GN=SST PE=1 SV=1
575	Green	true	3115	2378.2081	2377.2026	1	-0.76	210.86	146.52	115.0 (M:115.0)	9	1	0	K.DDPDAPLQPVTPLQLFEGRRN.R		CID	1,429 - 1,449	/LC MALDI CSF/CSF peptide fraction/20101109_jg_CSF/"MS/MS_(2378.21)"	CO4A_HUMAN	Complement C4-A OS=Homo sapiens GN=C4A PE=1 SV=1
576	Green	true	2252	1836.9622	1835.9530	1	1.06	243.68	123.93	69.9 (M:69.9)	1	1	0	R.NVNFQKAINEKLGQYA.S		CID	680 - 695	/LC MALDI CSF/CSF peptide fraction/20110707_2_CSF_peptides_TA/"MS/MS_(1836.96)"	CO4A_HUMAN	Complement C4-A OS=Homo sapiens GN=C4A PE=1 SV=1
577	Green	true	1067	2818.4215	2817.3979	1	5.81	126.87	90.05	88.6 (M:88.6)	7	1	0	Y.SDPDRRPSRQTPRETPEAAEGRRPG.-		CID	118 - 142	/LC MALDI CSF/CSF peptide fraction/20101209 CSF 20 ACN/"MS/MS_(2818.42)"	PRR24_HUMAN	Proline-rich protein 24 OS=Homo sapiens GN=PRR24 PE=4 SV=1
578	Green	true	1036	2761.3844	2760.3764	1	0.26	286.05	89.21	58.0 (M:58.0)	2	1	0	Y.SDPDRRPSRQTPRETPEAAEGRRP.G		CID	118 - 141	/LC MALDI CSF/CSF peptide fraction/20101209 CSF 20 ACN/"MS/MS_(2761.38)"	PRR24_HUMAN	Proline-rich protein 24 OS=Homo sapiens GN=PRR24 PE=4 SV=1
579	Green	true	1050	2760.3962	2759.3924	1	-1.25	172.89	89.38	66.8 (M:66.8)	3	1	0	Y.SDPDRRPSRQTPRETPEAAEGRRP.G	Amidated: 24	CID	118 - 141	/LC MALDI CSF/CSF peptide fraction/20101209 CSF 20 ACN/"MS/MS_(2760.40)"	PRR24_HUMAN	Proline-rich protein 24 OS=Homo sapiens GN=PRR24 PE=4 SV=1
580	Green	true	1304	1520.6090	1519.6063	1	-3.01	328.58	95.56	69.1 (M:69.1)	2	1	0	G.QEDGFEGTEEGSPR.E	Gln->pyro-Glu: 1	CID	23 - 36	/LC MALDI CSF/CSF peptide fraction/20101209 CSF 20 ACN/"MS/MS_(1520.61)"	ANGL2_HUMAN	Angiopoietin-related protein 2 OS=Homo sapiens GN=ANGPTL2 PE=2 SV=1
581	Green	true	1386	1649.6521	1648.6489	1	-2.46	269.98	97.57	83.8 (M:83.8)	9	1	0	G.QEDGFEGTEEGSPRE.F	Gln->pyro-Glu: 1	CID	23 - 37	/LC MALDI CSF/CSF peptide fraction/20101209 CSF 20 ACN/"MS/MS_(1649.65)"	ANGL2_HUMAN	Angiopoietin-related protein 2 OS=Homo sapiens GN=ANGPTL2 PE=2 SV=1
582	Green	true	2473	1796.7228	1795.7173	1	-0.99	304.71	121.48	86.9 (M:86.9)	7	1	0	G.QEDGFEGTEEGSPREF.I	Gln->pyro-Glu: 1	CID	23 - 38	/LC MALDI CSF/CSF peptide fraction/20101209 CSF 20 ACN/"MS/MS_(1796.72)"	ANGL2_HUMAN	Angiopoietin-related protein 2 OS=Homo sapiens GN=ANGPTL2 PE=2 SV=1
583	Green	true	3063	2306.0382	2305.0182	1	5.52	321.04	109.58	60.8 (M:60.8)	4	1	0	S.RSLPMDHPDSSQHGPPFEGQS.Q		CID	53 - 73	/LC MALDI CSF/CSF peptide fraction/20101110_jg_CSF/"MS/MS_(2306.04)"	ECM1_HUMAN	Extracellular matrix protein 1 OS=Homo sapiens GN=ECM1 PE=1 SV=2
584	Green	true	2436	2919.6230	2918.6117	1	1.37	210.41	107.17	58.4 (M:58.4)	2	1	0	P.LQQEKLLPAQLPAEKEVGPPLPQEAVP.L		CID	86 - 112	/LC MALDI CSF/CSF peptide fraction/20110602 30kDa CSF replicates run2/"MS/MS_(2919.62)"	ECM1_HUMAN	Extracellular matrix protein 1 OS=Homo sapiens GN=ECM1 PE=1 SV=2
585	Green	true	2399	2395.3591	2394.3522	1	-0.18	141.64	104.23	77.1 (M:77.1)	1	1	0	P.LQQEKLLPAQLPAEKEVGPPLP.Q		CID	86 - 107	/LC MALDI CSF/CSF peptide fraction/20110602 30kDa CSF replicates run2/"MS/MS_(2395.36)"	ECM1_HUMAN	Extracellular matrix protein 1 OS=Homo sapiens GN=ECM1 PE=1 SV=2
586	Green	true	1939	2587.3020	2586.2979	1	-1.24	169.77	86.17	76.3 (M:76.3)	5	1	0	G.QRQLRPEHFQEVGYAAPPSPPLS.R	Gln->pyro-Glu: 1	CID	30 - 52	/LC MALDI CSF/CSF peptide fraction/20110602 30kDa CSF replicates run2/"MS/MS_(2587.30)"	ECM1_HUMAN	Extracellular matrix protein 1 OS=Homo sapiens GN=ECM1 PE=1 SV=2
587	Green	true	2496	2322.0467	2321.0131	1	11.33	305.27	99.88	27.5 (M:27.5)	3	1	0	S.RSLPMDHPDSSQHGPPFEGQS.Q	Oxidation: 5	CID	53 - 73	/LC MALDI CSF/CSF peptide fraction/20101110_jg_CSF/"MS/MS_(2322.05)"	ECM1_HUMAN	Extracellular matrix protein 1 OS=Homo sapiens GN=ECM1 PE=1 SV=2
588	Green	true	1766	2083.9216	2082.9171	1	-1.32	231.78	79.25	43.8 (M:43.8)	1	1	0	A.ESPKEHDPFTYDYQSLQ.I		CID	21 - 37	/LC MALDI CSF/CSF peptide fraction/20110602 30kDa CSF replicates run2/"MS/MS_(2083.92)"	PLM_HUMAN	Phospholemman OS=Homo sapiens GN=FXYD1 PE=1 SV=2
589	Green	true	1625	2764.3194	2763.3392	1	-9.79	141.00	145.20	92.2 (M:92.2)	4	1	0	A.ESPKEHDPFTYDYQSLQIGGLVIAG.I		CID	21 - 45	/LC MALDI CSF/CSF peptide fraction/20110707_CSF_peptides_TA20/"MS/MS_(2764.32)"	PLM_HUMAN	Phospholemman OS=Homo sapiens GN=FXYD1 PE=1 SV=2
590	Green	true	1532	2311.0275	2310.0441	1	-10.32	161.14	127.58	61.7 (M:61.7)	2	1	0	A.ESPKEHDPFTYDYQSLQIGG.L		CID	21 - 40	/LC MALDI CSF/CSF peptide fraction/20110707_CSF_peptides_GHCl/"MS/MS_(2311.03)"	PLM_HUMAN	Phospholemman OS=Homo sapiens GN=FXYD1 PE=1 SV=2
591	Green	true	1796	2636.2612	2635.2806	1	-10.12	268.80	149.92	73.1 (M:73.1)	3	1	0	A.ESPKEHDPFTYDYQSLQIGGLVI.A		CID	21 - 43	/LC MALDI CSF/CSF peptide fraction/20110707_CSF_peptides_GHCl/"MS/MS_(2636.27)"	PLM_HUMAN	Phospholemman OS=Homo sapiens GN=FXYD1 PE=1 SV=2
592	Green	true	1632	2707.2912	2706.3177	1	-12.48	103.45	146.00	87.4 (M:87.4)	3	1	0	A.ESPKEHDPFTYDYQSLQIGGLVIA.G		CID	21 - 44	/LC MALDI CSF/CSF peptide fraction/20110707_CSF_peptides_TA20/"MS/MS_(2707.29)"	PLM_HUMAN	Phospholemman OS=Homo sapiens GN=FXYD1 PE=1 SV=2
593	Green	true	431	2570.3810	2569.3685	1	2.05	185.70	75.50	56.6 (M:56.6)	2	1	0	L.TNAAGKRDGKAPAGGNGNKKKSGKKE.K	Deamidated: 16	CID	905 - 930	/LC MALDI CSF/CSF peptide fraction/20101209 CSF 20 ACN/"MS/MS_(2570.38)"	PCDG3_HUMAN	Protocadherin gamma-A3 OS=Homo sapiens GN=PCDHGA3 PE=2 SV=2
594	Green	true	130	2355.3172	2354.2779	1	13.62	162.04	57.92	41.1 (M:41.1)	1	1	0	N.AAGKRDGKAPAGGNGNKKKSGKKE.K	Deamidated: 14	CID	907 - 930	/LC MALDI CSF/CSF peptide fraction/20101110_jg_CSF/"MS/MS_(2355.32)"	PCDG3_HUMAN	Protocadherin gamma-A3 OS=Homo sapiens GN=PCDHGA3 PE=2 SV=2
595	Green	true	294	2683.4651	2682.4525	1	1.98	105.62	64.27	64.0 (M:64.0)	1	1	0	T.LTNAAGKRDGKAPAGGNGNKKKSGKKE.K	Deamidated: 17	CID	904 - 930	/LC MALDI CSF/CSF peptide fraction/20101110_jg_CSF/"MS/MS_(2683.47)"	PCDG3_HUMAN	Protocadherin gamma-A3 OS=Homo sapiens GN=PCDHGA3 PE=2 SV=2
596	Green	true	2582	2673.3806	2672.3844	1	-4.13	114.76	118.05	205.4 (M:205.4)	5	1	0	M.ATKAVCVLKGDGPVQGIINFEQKES.N	Acetyl: 1	CID	2 - 26	/LC MALDI CSF/CSF peptide fraction/20110602 30kDa CSF replicates run2/"MS/MS_(2673.38)"	SODC_HUMAN	Superoxide dismutase [Cu-Zn] - Homo sapiens (Human)
597	Green	true	2069	1545.8095	1544.7835	1	12.13	174.75	114.87	73.1 (M:73.1)	1	1	0	D.GPVQGIINFEQKES.N		CID	13 - 26	/LC MALDI CSF/CSF peptide fraction/20110707_2_CSF_peptides_TA/"MS/MS_(1545.81)"	SODC_HUMAN	Superoxide dismutase [Cu-Zn] - Homo sapiens (Human)
598	Green	true	1385	1445.7767	1444.7674	1	1.38	133.96	91.35	48.2 (M:48.2)	3	1	0	P.GAPPKVPRTPPAEE.L		CID	26 - 39	/LC MALDI CSF/CSF peptide fraction/20101109_jg_CSF/"MS/MS_(1445.78)"	ANFC_HUMAN	C-type natriuretic peptide OS=Homo sapiens GN=NPPC PE=1 SV=1
599	Green	true	938	2792.4418	2791.4325	1	0.72	237.32	91.05	50.0 (M:50.0)	3	1	0	E.LAEPQAAGGGQKKGDKAPGGGGANLKGDRS.R		CID	40 - 69	/LC MALDI CSF/CSF peptide fraction/20101206 MH CSF 20% ACN/"MS/MS_(2792.44)"	ANFC_HUMAN	C-type natriuretic peptide OS=Homo sapiens GN=NPPC PE=1 SV=1
600	Green	true	2034	3121.5679	3120.5548	1	1.86	383.43	91.19	36.8 (M:36.8)	2	1	0	P.AEELAEPQAAGGGQKKGDKAPGGGGANLKGDRS.R		CID	37 - 69	/LC MALDI CSF/CSF peptide fraction/20101110_jg_CSF/"MS/MS_(3121.57)"	ANFC_HUMAN	C-type natriuretic peptide OS=Homo sapiens GN=NPPC PE=1 SV=1
601	Green	true	1316	3416.7522	3415.7080	1	10.80	232.91	63.93	21.7 (M:21.7)	2	1	0	R.TPPAEELAEPQAAGGGQKKGDKAPGGGGANLKGDRS.R		CID	34 - 69	/LC MALDI CSF/CSF peptide fraction/20110707_CSF_peptides_TA/"MS/MS_(3416.75)"	ANFC_HUMAN	C-type natriuretic peptide OS=Homo sapiens GN=NPPC PE=1 SV=1
602	Green	true	1598	3562.8364	3561.8288	1	0.09	201.52	73.80	39.3 (M:39.3)	2	1	0	P.GAPPKVPRTPPAEELAEPQAAGGGQKKGDKAPGGGGAN.L		CID	26 - 63	/LC MALDI CSF/CSF peptide fraction/20110707_CSF_peptides_TA/"MS/MS_(3562.84)"	ANFC_HUMAN	C-type natriuretic peptide OS=Homo sapiens GN=NPPC PE=1 SV=1
603	Green	true	1630	4219.2501	4218.1894	1	12.67	173.09	75.13	66.6 (M:66.6)	2	1	0	P.GAPPKVPRTPPAEELAEPQAAGGGQKKGDKAPGGGGANLKGDRS.R		CID	26 - 69	/LC MALDI CSF/CSF peptide fraction/20110707_CSF_peptides_TA/"MS/MS_(4219.25)"	ANFC_HUMAN	C-type natriuretic peptide OS=Homo sapiens GN=NPPC PE=1 SV=1
604	Green	true	416	1919.9767	1918.9470	1	11.67	214.71	67.11	72.7 (M:72.7)	9	1	0	L.HLGRHRAETQEQQSRS.K		CID	29 - 44	/LC MALDI CSF/CSF peptide fraction/20101110_jg_CSF/"MS/MS_(1919.98)"	ETBR2_HUMAN	Endothelin B receptor-like protein 2 OS=Homo sapiens GN=GPR37L1 PE=2 SV=2
605	Green	true	1471	2501.2721	2500.2643	1	0.20	97.87	99.41	84.4 (M:84.4)	2	1	0	R.VSGGAPLHLGRHRAETQEQQSRS.K		CID	22 - 44	/LC MALDI CSF/CSF peptide fraction/20101209 CSF 20 ACN/"MS/MS_(2501.27)"	ETBR2_HUMAN	Endothelin B receptor-like protein 2 OS=Homo sapiens GN=GPR37L1 PE=2 SV=2
606	Green	true	1982	2460.0939	2459.0936	1	-2.83	151.34	105.40	161.3 (M:161.3)	3	1	0	K.SEHPESSLSSEEETAGVENVKSQ.T		CID	428 - 450	/LC MALDI CSF/CSF peptide fraction/20101109_jg_CSF/"MS/MS_(2460.09)"	PTPR2_HUMAN	Receptor-type tyrosine-protein phosphatase N2 OS=Homo sapiens GN=PTPRN2 PE=1 SV=2
607	Green	true	1911	2588.1951	2587.1885	1	-0.28	279.23	103.55	30.1 (M:30.1)	1	1	0	K.KSEHPESSLSSEEETAGVENVKSQ.T		CID	427 - 450	/LC MALDI CSF/CSF peptide fraction/20101109_jg_CSF/"MS/MS_(2588.20)"	PTPR2_HUMAN	Receptor-type tyrosine-protein phosphatase N2 OS=Homo sapiens GN=PTPRN2 PE=1 SV=2
608	Green	true	466	1625.9163	1624.9162	1	-4.38	106.88	59.73	20.9 (M:20.9)	1	1	0	A.IQRTPKIQVYSRH.P		CID	21 - 33	/LC MALDI CSF/CSF peptide fraction/20110707_2_CSF_peptides_TA/"MS/MS_(1625.92)"	B2MG_HUMAN	Beta-2-microglobulin OS=Homo sapiens GN=B2M PE=1 SV=1
609	Green	true	623	1794.0169	1793.0060	1	2.02	114.16	65.60	72.2 (M:72.2)	1	1	0	A.IQRTPKIQVYSRHPA.E		CID	21 - 35	/LC MALDI CSF/CSF peptide fraction/20110707_2_CSF_peptides_TA/"MS/MS_(1794.01)"	B2MG_HUMAN	Beta-2-microglobulin OS=Homo sapiens GN=B2M PE=1 SV=1
610	Green	true	640	1923.0524	1922.0486	1	-1.80	175.65	66.13	40.7 (M:40.7)	1	1	0	A.IQRTPKIQVYSRHPAE.N		CID	21 - 36	/LC MALDI CSF/CSF peptide fraction/20110707_2_CSF_peptides_TA/"MS/MS_(1923.05)"	B2MG_HUMAN	Beta-2-microglobulin OS=Homo sapiens GN=B2M PE=1 SV=1
611	Green	true	561	2037.0976	2036.0916	1	-0.60	80.52	63.47	59.0 (M:59.0)	1	1	0	A.IQRTPKIQVYSRHPAEN.G		CID	21 - 37	/LC MALDI CSF/CSF peptide fraction/20110707_2_CSF_peptides_TA/"MS/MS_(2037.10)"	B2MG_HUMAN	Beta-2-microglobulin OS=Homo sapiens GN=B2M PE=1 SV=1
612	Green	true	503	2094.1113	2093.1130	1	-4.29	103.55	64.00	76.4 (M:76.4)	1	1	0	A.IQRTPKIQVYSRHPAENG.K		CID	21 - 38	/LC MALDI CSF/CSF peptide fraction/20110707_2_CSF_peptides_TA/"MS/MS_(2094.11)"	B2MG_HUMAN	Beta-2-microglobulin OS=Homo sapiens GN=B2M PE=1 SV=1
613	Green	true	1081	1117.5785	1116.5676	1	3.24	192.81	86.00	29.7 (M:29.7)	1	1	0	R.SPEPGRLGPHA.Q		CID	52 - 62	/LC MALDI CSF/CSF peptide fraction/20101109_jg_CSF/"MS/MS_(1117.58)"	SORC2_HUMAN	VPS10 domain-containing receptor SorCS2 OS=Homo sapiens GN=SORCS2 PE=1 SV=3
614	Green	true	1130	1273.6807	1272.6687	1	3.70	217.11	86.34	30.6 (M:30.6)	1	1	0	G.RSPEPGRLGPHA.Q		CID	51 - 62	/LC MALDI CSF/CSF peptide fraction/20101109_jg_CSF/"MS/MS_(1273.68)"	SORC2_HUMAN	VPS10 domain-containing receptor SorCS2 OS=Homo sapiens GN=SORCS2 PE=1 SV=3
615	Green	true	167	1370.6480	1369.6335	1	5.30	98.66	66.44	35.3 (M:35.3)	1	1	0	P.AGRAEPGGGEDRQA.R		CID	73 - 86	/LC MALDI CSF/CSF peptide fraction/20101109_jg_CSF/"MS/MS_(1370.65)"	SORC2_HUMAN	VPS10 domain-containing receptor SorCS2 OS=Homo sapiens GN=SORCS2 PE=1 SV=3
616	Green	true	463	1651.7863	1650.7710	1	4.85	159.23	72.13	43.5 (M:43.5)	3	1	0	R.SPPAGRAEPGGGEDRQA.R		CID	70 - 86	/LC MALDI CSF/CSF peptide fraction/20101109_jg_CSF/"MS/MS_(1651.79)"	SORC2_HUMAN	VPS10 domain-containing receptor SorCS2 OS=Homo sapiens GN=SORCS2 PE=1 SV=3
617	Green	true	1229	1561.7323	1560.7209	1	2.64	171.24	113.20	76.4 (M:76.4)	6	1	0	R.TATSEYQTFFNPR.T		CID	315 - 327	/LC MALDI CSF/CSF peptide fraction/20110707_CSF_peptides_GHCl/"MS/MS_(1561.73)"	THRB_HUMAN	Prothrombin OS=Homo sapiens GN=F2 PE=1 SV=2
618	Green	true	1658	1288.5892	1287.5884	1	-5.03	221.24	76.07	40.3 (M:40.3)	4	1	0	T.SEYQTFFNPR.T		CID	318 - 327	/LC MALDI CSF/CSF peptide fraction/20110602 30kDa CSF replicates run2/"MS/MS_(1288.59)"	THRB_HUMAN	Prothrombin OS=Homo sapiens GN=F2 PE=1 SV=2
619	Green	true	2733	1389.6448	1388.6361	1	1.08	415.67	105.72	41.9 (M:41.9)	1	1	0	A.TSEYQTFFNPR.T		CID	317 - 327	/LC MALDI CSF/CSF peptide fraction/20110707_CSF_peptides_TA/"MS/MS_(1389.65)"	THRB_HUMAN	Prothrombin OS=Homo sapiens GN=F2 PE=1 SV=2
620	Green	true	1882	1650.6763	1649.6628	1	3.79	253.87	108.77	93.4 (M:93.4)	3	1	0	P.DNPGEDAPAEDMARY.Y		CID	34 - 48	/LC MALDI CSF/CSF peptide fraction/20101209 CSF 20 ACN/"MS/MS_(1650.68)"	NPY_HUMAN	Neuropeptide Y OS=Homo sapiens GN=NPY PE=1 SV=1
621	Green	true	1889	1962.8540	1961.8425	1	2.14	313.53	109.10	52.5 (M:52.5)	3	1	0	P.SKPDNPGEDAPAEDMARY.Y		CID	31 - 48	/LC MALDI CSF/CSF peptide fraction/20101209 CSF 20 ACN/"MS/MS_(1962.85)"	NPY_HUMAN	Neuropeptide Y OS=Homo sapiens GN=NPY PE=1 SV=1
622	Green	true	2845	2218.0894	2217.0835	1	-0.61	162.92	135.87	82.2 (M:82.2)	5	1	0	R.SSPETLISDLLMRESTENVP.R		CID	68 - 87	/LC MALDI CSF/CSF peptide fraction/20110602 30kDa CSF replicates run2/"MS/MS_(2218.09)"	NPY_HUMAN	Neuropeptide Y OS=Homo sapiens GN=NPY PE=1 SV=1
623	Green	true	2463	1903.8284	1902.7942	1	14.16	350.19	98.88	45.2 (M:45.2)	1	1	0	A.YPSKPDNPGEDAPAEDMA.R		CID	29 - 46	/LC MALDI CSF/CSF peptide fraction/20101110_jg_CSF/"MS/MS_(1903.83)"	NPY_HUMAN	Neuropeptide Y OS=Homo sapiens GN=NPY PE=1 SV=1
624	Green	true	565	1182.5823	1181.5578	1	14.59	205.96	74.14	73.8 (M:73.8)	1	1	0	A.HGAPAPPSGSAPH.F		CID	171 - 183	/LC MALDI CSF/CSF peptide fraction/20101109_jg_CSF/"MS/MS_(1182.58)"	ADML_HUMAN	ADM OS=Homo sapiens GN=ADM PE=1 SV=1
625	Green	true	1114	1993.0319	1992.0177	1	3.46	263.52	90.55	111.6 (M:111.6)	5	1	0	T.LVSSKPQAHGAPAPPSGSAPH.F		CID	163 - 183	/LC MALDI CSF/CSF peptide fraction/20101209 CSF 20 ACN/"MS/MS_(1993.03)"	ADML_HUMAN	ADM OS=Homo sapiens GN=ADM PE=1 SV=1
626	Green	true	461	1879.9369	1878.9337	1	-2.15	209.17	39.17	34.5 (M:34.5)	1	1	0	L.VSSKPQAHGAPAPPSGSAPH.F		CID	164 - 183	/LC MALDI CSF/CSF peptide fraction/20110707_CSF_peptides_TA/"MS/MS_(1879.94)"	ADML_HUMAN	ADM OS=Homo sapiens GN=ADM PE=1 SV=1
627	Green	true	1265	2265.1502	2264.1549	1	-5.31	260.14	62.60	27.0 (M:27.0)	1	1	0	Q.FTDKDKDNVAPRSKISPQGY.G	Amidated: 20	CID	127 - 146	/LC MALDI CSF/CSF peptide fraction/20110707_CSF_peptides_TA/"MS/MS_(2265.15)"	ADML_HUMAN	ADM OS=Homo sapiens GN=ADM PE=1 SV=1
628	Green	true	3112	2685.2615	2684.2541	1	0.06	348.42	137.19	114.0 (M:114.0)	6	1	0	A.SAAEKEKEMDPFHYDYQTLRIGG.L		CID	19 - 41	/LC MALDI CSF/CSF peptide fraction/20101209 CSF 20 ACN/"MS/MS_(2685.26)"	FXYD6_HUMAN	FXYD domain-containing ion transport regulator 6 OS=Homo sapiens GN=FXYD6 PE=2 SV=1
629	Green	true	1588	1959.8458	1958.8356	1	1.47	165.36	74.50	56.6 (M:56.6)	1	1	0	A.SAAEKEKEMDPFHYDY.Q		CID	19 - 34	/LC MALDI CSF/CSF peptide fraction/20110602 30kDa CSF replicates run2/"MS/MS_(1959.85)"	FXYD6_HUMAN	FXYD domain-containing ion transport regulator 6 OS=Homo sapiens GN=FXYD6 PE=2 SV=1
630	Green	true	3189	2456.1379	2455.1478	1	-6.98	185.65	122.77	22.3 (M:22.3)	2	1	0	A.EKEKEMDPFHYDYQTLRIGG.L		CID	22 - 41	/LC MALDI CSF/CSF peptide fraction/20110707_CSF_peptides_TA/"MS/MS_(2456.14)"	FXYD6_HUMAN	FXYD domain-containing ion transport regulator 6 OS=Homo sapiens GN=FXYD6 PE=2 SV=1
631	Green	true	1634	3044.4551	3043.4750	1	-8.91	234.11	146.00	55.7 (M:55.7)	2	1	0	A.SAAEKEKEMDPFHYDYQTLRIGGLVF.A		CID	19 - 44	/LC MALDI CSF/CSF peptide fraction/20110707_CSF_peptides_TA20/"MS/MS_(3044.46)"	FXYD6_HUMAN	FXYD domain-containing ion transport regulator 6 OS=Homo sapiens GN=FXYD6 PE=2 SV=1
632	Green	true	1465	1681.7889	1680.7896	1	-4.75	193.68	123.60	19.3 (M:19.3)	1	1	0	M.DPFHYDYQTLRIGG.L		CID	28 - 41	/LC MALDI CSF/CSF peptide fraction/20110707_CSF_peptides_GHCl/"MS/MS_(1681.80)"	FXYD6_HUMAN	FXYD domain-containing ion transport regulator 6 OS=Homo sapiens GN=FXYD6 PE=2 SV=1
633	Green	true	3663	1590.8166	1589.7950	1	8.98	254.48	121.11	65.5 (M:65.5)	2	1	0	A.ENQQGKSKAAHFVF.R		CID	687 - 700	/LC MALDI CSF/CSF peptide fraction/20101110_jg_CSF/"MS/MS_(1590.82)"	NCAM1_HUMAN	Neural cell adhesion molecule 1 OS=Homo sapiens GN=NCAM1 PE=1 SV=3
634	Green	true	1368	1859.9785	1858.9690	1	1.21	240.41	66.00	115.2 (M:115.2)	4	1	0	Y.VVAENQQGKSKAAHFVF.R		CID	684 - 700	/LC MALDI CSF/CSF peptide fraction/20110602 30kDa CSF replicates run2/"MS/MS_(1859.98)"	NCAM1_HUMAN	Neural cell adhesion molecule 1 OS=Homo sapiens GN=NCAM1 PE=1 SV=3
635	Green	true	903	1377.6889	1376.6837	1	-1.51	193.87	51.37	28.2 (M:28.2)	1	1	0	I.RHFENKFAVET.L		CID	252 - 262	/LC MALDI CSF/CSF peptide fraction/20110602 30kDa CSF replicates run2/"MS/MS_(1377.69)"	ITM2B_HUMAN	Integral membrane protein 2B OS=Homo sapiens GN=ITM2B PE=1 SV=1
636	Green	true	1628	1596.7712	1595.7667	1	-1.75	241.56	102.62	32.0 (M:32.0)	2	1	0	S.NCFAIRHFENKFA.V		CID	247 - 259	/LC MALDI CSF/CSF peptide fraction/20110707_2_CSF_peptides_TA/"MS/MS_(1596.77)"	ITM2B_HUMAN	Integral membrane protein 2B OS=Homo sapiens GN=ITM2B PE=1 SV=1
637	Green	true	1873	1925.9332	1924.9254	1	0.27	232.98	113.27	75.6 (M:75.6)	1	1	0	S.NCFAIRHFENKFAVET.L		CID	247 - 262	/LC MALDI CSF/CSF peptide fraction/20110707_2_CSF_peptides_TA/"MS/MS_(1925.93)"	ITM2B_HUMAN	Integral membrane protein 2B OS=Homo sapiens GN=ITM2B PE=1 SV=1
638	Green	true	509	1221.5878	1220.5826	1	-1.69	104.60	78.37	55.0 (M:55.0)	1	1	0	R.HFENKFAVET.L		CID	253 - 262	/LC MALDI CSF/CSF peptide fraction/20110707_CSF_peptides_GHCl/"MS/MS_(1221.59)"	ITM2B_HUMAN	Integral membrane protein 2B OS=Homo sapiens GN=ITM2B PE=1 SV=1
639	Green	true	250	1764.9309	1763.9112	1	7.02	183.90	76.00	55.2 (M:55.2)	4	1	0	Q.RGHSRGRNQNSRRPS.R		CID	383 - 397	/LC MALDI CSF/CSF peptide fraction/20101206 MH CSF 20% ACN/"MS/MS_(1764.93)"	VTNC_HUMAN	Vitronectin OS=Homo sapiens GN=VTN PE=1 SV=1
640	Green	true	197	1875.9652	1874.9433	1	7.81	141.96	61.26	50.7 (M:50.7)	2	1	0	S.QRGHSRGRNQNSRRPS.R	Gln->pyro-Glu: 1	CID	382 - 397	/LC MALDI CSF/CSF peptide fraction/20101110_jg_CSF/"MS/MS_(1875.97)"	VTNC_HUMAN	Vitronectin OS=Homo sapiens GN=VTN PE=1 SV=1
641	Green	true	1506	1199.6388	1198.6346	1	-2.58	187.37	70.07	45.2 (M:45.2)	1	1	0	A.EPPPPPEPARI.-		CID	252 - 262	/LC MALDI CSF/CSF peptide fraction/20110707_CSF_peptides_TA/"MS/MS_(1199.64)"	C99L2_HUMAN	CD99 antigen-like protein 2 OS=Homo sapiens GN=CD99L2 PE=2 SV=1
642	Green	true	1555	1723.8667	1722.8689	1	-5.52	128.83	71.93	45.5 (M:45.5)	1	1	0	L.HTQSAEPPPPPEPARI.-		CID	247 - 262	/LC MALDI CSF/CSF peptide fraction/20110707_CSF_peptides_TA/"MS/MS_(1723.87)"	C99L2_HUMAN	CD99 antigen-like protein 2 OS=Homo sapiens GN=CD99L2 PE=2 SV=1
643	Green	true	2246	1758.8087	1757.7857	1	8.96	283.85	95.37	40.2 (M:40.2)	1	1	0	L.NVNDPSPVPSSSSTYHA.I		CID	315 - 331	/LC MALDI CSF/CSF peptide fraction/20101110_jg_CSF/"MS/MS_(1758.81)"	CADM3_HUMAN	Cell adhesion molecule 3 OS=Homo sapiens GN=CADM3 PE=1 SV=1
644	Green	true	1964	1972.9233	1971.9174	1	-0.70	448.54	111.11	108.8 (M:108.8)	1	1	0	Y.TLNVNDPSPVPSSSSTYHA.I		CID	313 - 331	/LC MALDI CSF/CSF peptide fraction/20101209 CSF 20 ACN/"MS/MS_(1972.92)"	CADM3_HUMAN	Cell adhesion molecule 3 OS=Homo sapiens GN=CADM3 PE=1 SV=1
645	Green	true	704	1583.8172	1582.7964	1	8.52	190.20	71.46	91.5 (M:91.5)	1	1	0	F.HGHHEKGKEGQVLQ.R		CID	36 - 49	/LC MALDI CSF/CSF peptide fraction/20101110_jg_CSF/"MS/MS_(1583.82)"	CAD11_HUMAN	Cadherin-11 OS=Homo sapiens GN=CDH11 PE=1 SV=2
646	Green	true	855	1826.9555	1825.9296	1	10.21	225.77	74.47	36.6 (M:36.6)	1	1	0	F.HGHHEKGKEGQVLQRS.K		CID	36 - 51	/LC MALDI CSF/CSF peptide fraction/20101110_jg_CSF/"MS/MS_(1826.96)"	CAD11_HUMAN	Cadherin-11 OS=Homo sapiens GN=CDH11 PE=1 SV=2
647	Green	true	480	1040.5348	1039.5199	1	7.30	126.85	72.13	42.8 (M:42.8)	1	1	0	Q.FSKHSGHLQ.R		CID	147 - 155	/LC MALDI CSF/CSF peptide fraction/20101109_jg_CSF/"MS/MS_(1040.53)"	CADH2_HUMAN	Cadherin-2 OS=Homo sapiens GN=CDH2 PE=1 SV=4
648	Green	true	2696	3079.5884	3078.5761	1	1.63	169.49	124.42	50.1 (M:50.1)	1	1	0	L.SLKPTLTEESVKESAEVEEIVFPRQFS.K		CID	122 - 148	/LC MALDI CSF/CSF peptide fraction/20110602 30kDa CSF replicates run2/"MS/MS_(3079.59)"	CADH2_HUMAN	Cadherin-2 OS=Homo sapiens GN=CDH2 PE=1 SV=4
649	Green	true	2619	2738.2748	2737.2719	1	-1.59	271.27	119.37	54.6 (M:54.6)	2	1	0	S.RVTGNPGDEEFIEPSTENEFGLTSL.R		CID	386 - 410	/LC MALDI CSF/CSF peptide fraction/20110602 30kDa CSF replicates run2/"MS/MS_(2738.27)"	HEG1_HUMAN	Protein HEG homolog 1 OS=Homo sapiens GN=HEG1 PE=1 SV=3
650	Green	true	1501	2955.9970	2954.9970	1	-2.45	121.04	96.48	123.5 (M:123.5)	1	1	0	N.DEDEIEDDDEDEGDDDDGGDDHDVYI.-		CID	411 - 436	/LC MALDI CSF/CSF peptide fraction/20110707_2_CSF_peptides_TA/"MS/MS_(2956.00)"	TICN3_HUMAN	Testican-3 OS=Homo sapiens GN=SPOCK3 PE=1 SV=2
651	Green	true	875	2261.2063	2260.1785	1	9.09	178.24	74.97	32.2 (M:32.2)	3	1	0	A.SRDPQGRPDSPRERTPKGKP.H		CID	25 - 44	/LC MALDI CSF/CSF peptide fraction/20101110_jg_CSF/"MS/MS_(2261.21)"	GP158_HUMAN	Probable G-protein coupled receptor 158 OS=Homo sapiens GN=GPR158 PE=2 SV=1
652	Green	true	2634	1808.9064	1807.8965	1	1.43	395.07	130.54	24.2 (M:24.2)	3	1	0	E.SYELNPFINRRNANT.F		CID	28 - 42	/LC MALDI CSF/CSF peptide fraction/20101206 MH CSF 20% ACN/"MS/MS_(1808.91)"	MGP_HUMAN	Matrix Gla protein OS=Homo sapiens GN=MGP PE=1 SV=2
653	Green	true	1958	1252.6247	1251.6248	1	-5.88	403.34	86.97	35.5 (M:35.5)	2	1	0	E.SYELNPFINR.R		CID	28 - 37	/LC MALDI CSF/CSF peptide fraction/20110602 30kDa CSF replicates run2/"MS/MS_(1252.62)"	MGP_HUMAN	Matrix Gla protein OS=Homo sapiens GN=MGP PE=1 SV=2
654	Green	true	1720	1593.8142	1592.8059	1	0.62	211.70	78.18	28.3 (M:28.3)	1	1	0	E.SYELNPFINRRNA.N		CID	28 - 40	/LC MALDI CSF/CSF peptide fraction/20110602 30kDa CSF replicates run2/"MS/MS_(1593.81)"	MGP_HUMAN	Matrix Gla protein OS=Homo sapiens GN=MGP PE=1 SV=2
655	Green	true	3110	2801.2352	2800.2511	1	-8.26	191.14	116.37	29.2 (M:29.2)	2	1	0	C.YESHESMESYELNPFINRRNANT.F		CID	20 - 42	/LC MALDI CSF/CSF peptide fraction/20110707_CSF_peptides_TA/"MS/MS_(2801.24)"	MGP_HUMAN	Matrix Gla protein OS=Homo sapiens GN=MGP PE=1 SV=2
656	Green	true	1559	2409.3648	2408.3639	1	-2.64	147.92	98.62	68.3 (M:68.3)	1	1	0	D.GKNIKEKETVIIPNEKSLQLQ.K		CID	54 - 74	/LC MALDI CSF/CSF peptide fraction/20110707_2_CSF_peptides_TA/"MS/MS_(2409.36)"	MIME_HUMAN	Mimecan OS=Homo sapiens GN=OGN PE=1 SV=1
657	Green	true	1397	1723.8360	1722.8213	1	4.30	170.16	93.30	18.8 (M:18.8)	1	1	0	P.APPTQQDSRIIYDYG.T		CID	20 - 34	/LC MALDI CSF/CSF peptide fraction/20110707_2_CSF_peptides_TA/"MS/MS_(1723.84)"	MIME_HUMAN	Mimecan OS=Homo sapiens GN=OGN PE=1 SV=1
658	Green	true	967	2507.4885	2506.4748	1	2.58	106.55	88.21	88.6 (M:88.6)	3	1	0	R.SNPPKPKGKPPAPKPASPKKNIKT.R		CID	311 - 334	/LC MALDI CSF/CSF peptide fraction/20101209 CSF 20 ACN/"MS/MS_(2507.49)"	SFRP4_HUMAN	Secreted frizzled-related protein 4 OS=Homo sapiens GN=SFRP4 PE=1 SV=2
659	Green	true	1778	1496.7804	1495.7711	1	1.37	280.03	148.33	65.2 (M:65.2)	3	1	0	T.HPPDEFLFTPVVV.A		CID	508 - 520	/LC MALDI CSF/CSF peptide fraction/20110707_CSF_peptides_GHCl/"MS/MS_(1496.78)"	CSF1R_HUMAN	Macrophage colony-stimulating factor 1 receptor OS=Homo sapiens GN=CSF1R PE=1 SV=2
660	Green	true	442	2708.2151	2707.2254	1	-6.50	105.64	76.34	56.6 (M:56.6)	1	1	0	K.SDSSNSDSTQSQKSGRNSNPRQARN.-		CID	301 - 325	/LC MALDI CSF/CSF peptide fraction/20101209 CSF 20 ACN/"MS/MS_(2708.22)"	SFRP3_HUMAN	Secreted frizzled-related protein 3 OS=Homo sapiens GN=FRZB PE=1 SV=2
661	Green	true	3191	2359.3012	2358.2696	1	10.32	232.92	110.92	35.9 (M:35.9)	1	1	0	A.INQKKSGKPVFIYKHSQDIE.K		CID	32 - 51	/LC MALDI CSF/CSF peptide fraction/20101110_jg_CSF/"MS/MS_(2359.30)"	PTPRR_HUMAN	Receptor-type tyrosine-protein phosphatase R OS=Homo sapiens GN=PTPRR PE=1 SV=2
662	Green	true	257	2306.2956	2305.2979	1	-4.14	114.81	54.92	49.7 (M:49.7)	4	1	0	G.ATENSQTKKVKQPVRSHLRV.K		CID	22 - 41	/LC MALDI CSF/CSF peptide fraction/20110707_CSF_peptides_GHCl/"MS/MS_(2306.30)"	CAD19_HUMAN	Cadherin-19 OS=Homo sapiens GN=CDH19 PE=2 SV=1
663	Green	true	1094	1270.7039	1269.6942	1	1.90	187.57	86.00	19.5 (M:19.5)	1	1	0	I.FRPKHTRISE.L		CID	137 - 146	/LC MALDI CSF/CSF peptide fraction/20101109_jg_CSF/"MS/MS_(1270.70)"	IBP5_HUMAN	Insulin-like growth factor-binding protein 5 OS=Homo sapiens GN=IGFBP5 PE=1 SV=1
664	Green	true	1658	1383.7877	1382.7783	1	1.56	121.04	97.37	27.6 (M:27.6)	4	1	0	K.IFRPKHTRISE.L		CID	136 - 146	/LC MALDI CSF/CSF peptide fraction/20101109_jg_CSF/"MS/MS_(1383.79)"	IBP5_HUMAN	Insulin-like growth factor-binding protein 5 OS=Homo sapiens GN=IGFBP5 PE=1 SV=1
665	Green	true	3073	1938.9742	1937.9483	1	9.60	394.70	108.91	43.6 (M:43.6)	1	1	0	R.HVEPGEPLAPSPQEPQAVG.R		CID	149 - 167	/LC MALDI CSF/CSF peptide fraction/20101110_jg_CSF/"MS/MS_(1938.97)"	CGRE1_HUMAN	Cell growth regulator with EF hand domain protein 1 OS=Homo sapiens GN=CGREF1 PE=2 SV=2
666	Green	true	1077	1661.8235	1660.8169	1	-0.41	152.78	57.28	18.5 (M:18.5)	1	1	0	S.HRKEGEEADAPGVIPG.I		CID	114 - 129	/LC MALDI CSF/CSF peptide fraction/20110707_CSF_peptides_TA/"MS/MS_(1661.82)"	CD99_HUMAN	CD99 antigen OS=Homo sapiens GN=CD99 PE=1 SV=1
667	Green	true	1473	2018.0449	2017.0229	1	7.32	110.17	95.42	51.4 (M:51.4)	1	1	0	G.SHRKEGEEADAPGVIPGIVG.A		CID	113 - 132	/LC MALDI CSF/CSF peptide fraction/20110707_2_CSF_peptides_TA/"MS/MS_(2018.04)"	CD99_HUMAN	CD99 antigen OS=Homo sapiens GN=CD99 PE=1 SV=1
668	Green	true	1467	2075.0592	2074.0443	1	3.66	144.35	95.15	28.7 (M:28.7)	1	1	0	G.GSHRKEGEEADAPGVIPGIVG.A		CID	112 - 132	/LC MALDI CSF/CSF peptide fraction/20110707_2_CSF_peptides_TA/"MS/MS_(2075.06)"	CD99_HUMAN	CD99 antigen OS=Homo sapiens GN=CD99 PE=1 SV=1

## Sheet: 0.6Da id.score mods
Row	User Flag	OK	Cmpd.	m/z meas.	Mr calc.	z	Δ m/z [ppm]	RMS90 [ppm]	Rt [min]	Scores	#Cmpds.	Rank	P	Sequence	Modifications	Type	Range	Location	Accession	Protein
1	Green	true	2475	2279.0367	2278.0363	1	-3.01	295.44	121.31	114.8 (M:114.8)	9	1	0	S.QEEAQSWGHSSEQDGLRVPR.Q	Gln->pyro-Glu: 1	CID	18 - 37	/LC MALDI CSF/CSF peptide fraction/20101209 CSF 20 ACN/"MS/MS_(2279.04)"	ITIH5_HUMAN	Inter-alpha-trypsin inhibitor heavy chain H5 OS=Homo sapiens GN=ITIH5 PE=2 SV=2
2	Green	true	1687	1357.5421	1356.5218	1	9.57	197.69	87.01	50.4 (M:50.4)	3	1	0	S.QEEAQSWGHSSE.Q	Gln->pyro-Glu: 1	CID	18 - 29	/LC MALDI CSF/CSF peptide fraction/20101110_jg_CSF/"MS/MS_(1357.54)"	ITIH5_HUMAN	Inter-alpha-trypsin inhibitor heavy chain H5 OS=Homo sapiens GN=ITIH5 PE=2 SV=2
3	Green	true	2864	2122.9415	2121.9352	1	-0.45	52.61	109.18	23.5 (M:23.5)	1	1	0	S.QEEAQSWGHSSEQDGLRVP.R	Gln->pyro-Glu: 1	CID	18 - 36	/LC MALDI CSF/CSF peptide fraction/20110707_CSF_peptides_TA/"MS/MS_(2122.94)"	ITIH5_HUMAN	Inter-alpha-trypsin inhibitor heavy chain H5 OS=Homo sapiens GN=ITIH5 PE=2 SV=2
4	Green	true	910	2120.0622	2119.0554	1	-0.24	117.00	77.58	44.5 (M:44.5)	1	1	0	D.KLPECEAVCGKPKNPANPVQ.R	Dehydro: 5, 9	CID	141 - 160	/LC MALDI CSF/CSF peptide fraction/20110707_2_CSF_peptides_TA/"MS/MS_(2120.06)"	HPT_HUMAN	Haptoglobin OS=Homo sapiens GN=HP PE=1 SV=1
5	Green	true	933	2235.0962	2234.0824	1	2.93	160.65	78.92	56.7 (M:56.7)	1	1	0	G.DKLPECEAVCGKPKNPANPVQ.R	Dehydro: 6, 10	CID	140 - 160	/LC MALDI CSF/CSF peptide fraction/20110707_2_CSF_peptides_TA/"MS/MS_(2235.10)"	HPT_HUMAN	Haptoglobin OS=Homo sapiens GN=HP PE=1 SV=1
6	Green	true	1189	2817.4259	2816.4313	1	-4.51	139.84	86.92	45.1 (M:45.1)	2	1	0	W.INKAVGDKLPECEAVCGKPKNPANPVQ.R	Dehydro: 12, 16	CID	134 - 160	/LC MALDI CSF/CSF peptide fraction/20110707_2_CSF_peptides_TA/"MS/MS_(2817.43)"	HPT_HUMAN	Haptoglobin OS=Homo sapiens GN=HP PE=1 SV=1
7	Green	true	1769	1974.8658	1973.8485	1	5.06	161.02	147.80	65.8 (M:65.8)	3	1	0	A.QYEDDPHWWFHYLR.S	Gln->pyro-Glu: 1	CID	19 - 32	/LC MALDI CSF/CSF peptide fraction/20110707_CSF_peptides_GHCl/"MS/MS_(1974.87)"	FMOD_HUMAN	Fibromodulin OS=Homo sapiens GN=FMOD PE=1 SV=2
8	Green	true	2755	2293.0517	2292.0367	1	3.38	326.95	104.39	99.8 (M:99.8)	2	1	0	C.HPNSPLDEENLTQENQDRGT.H	Amidated: 20	CID	24 - 43	/LC MALDI CSF/CSF peptide fraction/20101110_jg_CSF/"MS/MS_(2293.05)"	AACT_HUMAN	Alpha-1-antichymotrypsin OS=Homo sapiens GN=SERPINA3 PE=1 SV=2
9	Green	true	1014	1068.5043	1067.4884	1	8.12	140.34	84.33	53.5 (M:53.5)	3	1	0	A.QEDAELQPR.A	Gln->pyro-Glu: 1	CID	28 - 36	/LC MALDI CSF/CSF peptide fraction/20101109_jg_CSF/"MS/MS_(1068.50)"	CART_HUMAN	Cocaine- and amphetamine-regulated transcript protein OS=Homo sapiens GN=CARTPT PE=1 SV=1

## Sheet: no mods id-score
Row	User Flag	OK	Cmpd.	m/z meas.	Mr calc.	z	Δ m/z [ppm]	RMS90 [ppm]	Rt [min]	Scores	#Cmpds.	Rank	P	Sequence	Modifications	Type	Range	Location	Accession	Protein
1	Green	true	41	825.4691	824.4505	1	13.78	27.94	62.10	53.7 (M:53.7)	2	1	0	G.SSPGKPPR.L		CID	27 - 34	/LC MALDI CSF/CSF peptide fraction/20101109_jg_CSF/"MS/MS_(825.47)"	CYTC_HUMAN	Cystatin-C OS=Homo sapiens GN=CST3 PE=1 SV=1
2	Green	true	165	1121.6111	1120.5989	1	4.38	142.01	66.95	106.5 (M:106.5)	4	1	0	S.PAAGSSPGKPPR.L		CID	23 - 34	/LC MALDI CSF/CSF peptide fraction/20101109_jg_CSF/"MS/MS_(1121.61)"	CYTC_HUMAN	Cystatin-C OS=Homo sapiens GN=CST3 PE=1 SV=1
3	Green	true	264	1208.6372	1207.6309	1	-0.84	185.60	68.45	115.5 (M:115.5)	3	1	0	V.SPAAGSSPGKPPR.L		CID	22 - 34	/LC MALDI CSF/CSF peptide fraction/20101109_jg_CSF/"MS/MS_(1208.64)"	CYTC_HUMAN	Cystatin-C OS=Homo sapiens GN=CST3 PE=1 SV=1
4	Green	true	584	1307.7234	1306.6993	1	12.83	230.97	70.62	121.5 (M:121.5)	6	1	0	A.VSPAAGSSPGKPPR.L		CID	21 - 34	/LC MALDI CSF/CSF peptide fraction/20101110_jg_CSF/"MS/MS_(1307.72)"	CYTC_HUMAN	Cystatin-C OS=Homo sapiens GN=CST3 PE=1 SV=1
5	Green	true	1906	2258.1062	2257.0836	1	6.80	253.90	90.85	70.1 (M:70.1)	5	1	0	L.DSGAGERRGGAAVGGGEQPPPAPAP.R		CID	39 - 63	/LC MALDI CSF/CSF peptide fraction/20101110_jg_CSF/"MS/MS_(2258.11)"	XYLT1_HUMAN	Xylosyltransferase 1 OS=Homo sapiens GN=XYLT1 PE=1 SV=1
6	Green	true	1686	2371.1683	2370.1676	1	-2.79	185.71	97.70	53.7 (M:53.7)	5	1	0	S.LDSGAGERRGGAAVGGGEQPPPAPAP.R		CID	38 - 63	/LC MALDI CSF/CSF peptide fraction/20101109_jg_CSF/"MS/MS_(2371.17)"	XYLT1_HUMAN	Xylosyltransferase 1 OS=Homo sapiens GN=XYLT1 PE=1 SV=1
7	Green	true	1150	2699.3367	2698.3284	1	0.38	81.58	92.22	88.2 (M:88.2)	4	1	0	L.DSGAGERRGGAAVGGGEQPPPAPAPRRE.R		CID	39 - 66	/LC MALDI CSF/CSF peptide fraction/20101209 CSF 20 ACN/"MS/MS_(2699.34)"	XYLT1_HUMAN	Xylosyltransferase 1 OS=Homo sapiens GN=XYLT1 PE=1 SV=1
8	Green	true	1299	2812.3979	2811.4124	1	-7.76	122.47	95.56	125.2 (M:125.2)	5	1	0	S.LDSGAGERRGGAAVGGGEQPPPAPAPRRE.R		CID	38 - 66	/LC MALDI CSF/CSF peptide fraction/20101209 CSF 20 ACN/"MS/MS_(2812.40)"	XYLT1_HUMAN	Xylosyltransferase 1 OS=Homo sapiens GN=XYLT1 PE=1 SV=1
9	Green	true	443	1563.7491	1562.7424	1	-0.37	147.22	71.46	68.7 (M:68.7)	2	1	0	P.SKETIEQEKQAGES.-		CID	31 - 44	/LC MALDI CSF/CSF peptide fraction/20101109_jg_CSF/"MS/MS_(1563.75)"	TYB4_HUMAN	Thymosin beta-4 OS=Homo sapiens GN=TMSB4X PE=1 SV=2
10	Green	true	2548	2829.4378	2828.4040	1	9.39	425.69	100.22	44.9 (M:44.9)	2	1	0	K.KTETQEKNPLPSKETIEQEKQAGES.-		CID	20 - 44	/LC MALDI CSF/CSF peptide fraction/20101110_jg_CSF/"MS/MS_(2829.44)"	TYB4_HUMAN	Thymosin beta-4 OS=Homo sapiens GN=TMSB4X PE=1 SV=2
11	Green	true	1508	3070.5958	3069.5830	1	1.80	118.09	105.11	140.8 (M:140.8)	5	1	0	K.LKKTETQEKNPLPSKETIEQEKQAGES.-		CID	18 - 44	/LC MALDI CSF/CSF peptide fraction/20101206 MH CSF 20% ACN/"MS/MS_(3070.60)"	TYB4_HUMAN	Thymosin beta-4 OS=Homo sapiens GN=TMSB4X PE=1 SV=2
12	Green	true	1505	2485.2645	2484.2708	1	-5.45	216.91	99.91	33.6 (M:33.6)	2	1	0	K.KTETQEKNPLPSKETIEQEKQ.A		CID	20 - 40	/LC MALDI CSF/CSF peptide fraction/20101209 CSF 20 ACN/"MS/MS_(2485.26)"	TYB4_HUMAN	Thymosin beta-4 OS=Homo sapiens GN=TMSB4X PE=1 SV=2
13	Green	true	1567	2357.1890	2356.1758	1	2.51	241.23	101.08	40.9 (M:40.9)	1	1	0	K.TETQEKNPLPSKETIEQEKQ.A		CID	21 - 40	/LC MALDI CSF/CSF peptide fraction/20101209 CSF 20 ACN/"MS/MS_(2357.19)"	TYB4_HUMAN	Thymosin beta-4 OS=Homo sapiens GN=TMSB4X PE=1 SV=2
14	Green	true	184	1599.6964	1598.6809	1	5.17	172.33	66.44	90.8 (M:90.8)	2	1	0	V.EDPQGDAAQKTDTSH.H		CID	25 - 39	/LC MALDI CSF/CSF peptide fraction/20101109_jg_CSF/"MS/MS_(1599.70)"	A1ATR_HUMAN	Putative alpha-1-antitrypsin-related protein OS=Homo sapiens GN=SERPINA2 PE=5 SV=1
15	Green	true	270	1851.7664	1850.7667	1	-4.10	181.81	67.78	111.5 (M:111.5)	2	1	0	V.EDPQGDAAQKTDTSHHD.Q		CID	25 - 41	/LC MALDI CSF/CSF peptide fraction/20101109_jg_CSF/"MS/MS_(1851.77)"	A1ATR_HUMAN	Putative alpha-1-antitrypsin-related protein OS=Homo sapiens GN=SERPINA2 PE=5 SV=1
16	Green	true	771	2427.9504	2426.9357	1	3.04	90.60	72.78	238.2 (M:238.2)	4	1	0	R.EEEEEEGVEEEEEEEGGAVGPH.K		CID	90 - 111	/LC MALDI CSF/CSF peptide fraction/20110707_2_CSF_peptides_TA/"MS/MS_(2427.95)"	TRH_HUMAN	Prothyroliberin OS=Homo sapiens GN=TRH PE=2 SV=1
17	Green	true	1184	1083.6288	1082.6237	1	-1.98	377.53	61.53	76.2 (M:76.2)	10	1	0	D.APPPPAAPLPR.W		CID	39 - 49	/LC MALDI CSF/CSF peptide fraction/20110707_CSF_peptides_TA/"MS/MS_(1083.63)"	SORT_HUMAN	Sortilin OS=Homo sapiens GN=SORT1 PE=1 SV=3
18	Green	true	1295	1198.6531	1197.6506	1	-3.99	249.49	64.73	79.5 (M:79.5)	8	1	0	L.DAPPPPAAPLPR.W		CID	38 - 49	/LC MALDI CSF/CSF peptide fraction/20110707_CSF_peptides_TA/"MS/MS_(1198.65)"	SORT_HUMAN	Sortilin OS=Homo sapiens GN=SORT1 PE=1 SV=3
19	Green	true	1376	1680.9213	1679.9148	1	-0.43	277.40	126.80	49.8 (M:49.8)	4	1	0	D.APPPPAAPLPRWSGPIG.V		CID	39 - 55	/LC MALDI CSF/CSF peptide fraction/20110707_CSF_peptides_TA20/"MS/MS_(1680.92)"	SORT_HUMAN	Sortilin OS=Homo sapiens GN=SORT1 PE=1 SV=3
20	Green	true	3054	1795.9536	1794.9417	1	2.57	478.75	135.02	53.4 (M:53.4)	5	1	0	L.DAPPPPAAPLPRWSGPIG.V		CID	38 - 55	/LC MALDI CSF/CSF peptide fraction/20101209 CSF 20 ACN/"MS/MS_(1795.95)"	SORT_HUMAN	Sortilin OS=Homo sapiens GN=SORT1 PE=1 SV=3
21	Green	true	1644	1691.8499	1690.8387	1	2.32	128.85	96.03	17.1 (M:17.1)	1	1	0	W.DLPAAPGRDPAAGRGAEA.S		CID	87 - 104	/LC MALDI CSF/CSF peptide fraction/20101109_jg_CSF/"MS/MS_(1691.85)"	GPR37_HUMAN	Probable G-protein coupled receptor 37 OS=Homo sapiens GN=GPR37 PE=1 SV=2
22	Green	true	1523	1964.9558	1963.9500	1	-0.77	222.18	72.63	37.8 (M:37.8)	2	1	0	P.SWDLPAAPGRDPAAGRGAEA.S		CID	85 - 104	/LC MALDI CSF/CSF peptide fraction/20110602 30kDa CSF replicates run2/"MS/MS_(1964.96)"	GPR37_HUMAN	Probable G-protein coupled receptor 37 OS=Homo sapiens GN=GPR37 PE=1 SV=2
23	Green	true	1172	2116.0519	2115.0192	1	12.00	223.16	86.51	78.4 (M:78.4)	4	1	0	Q.ISEEEEKGPRGAGISGRSQE.Q		CID	148 - 167	/LC MALDI CSF/CSF peptide fraction/20101109_jg_CSF/"MS/MS_(2116.05)"	GPR37_HUMAN	Probable G-protein coupled receptor 37 OS=Homo sapiens GN=GPR37 PE=1 SV=2
24	Green	true	1626	3185.5256	3184.5596	1	-12.97	96.58	101.58	68.3 (M:68.3)	2	1	0	Q.ISEEEEKGPRGAGISGRSQEQSVKTVPGASD.L		CID	148 - 178	/LC MALDI CSF/CSF peptide fraction/20101209 CSF 20 ACN/"MS/MS_(3185.53)"	GPR37_HUMAN	Probable G-protein coupled receptor 37 OS=Homo sapiens GN=GPR37 PE=1 SV=2
25	Green	true	2917	2310.0884	2309.0771	1	1.72	235.92	106.57	121.7 (M:121.7)	4	1	0	A.FSETDTQSTGEASVVSGPRVAQG.Y		CID	59 - 81	/LC MALDI CSF/CSF peptide fraction/20101110_jg_CSF/"MS/MS_(2310.09)"	NCKX2_HUMAN	Sodium/potassium/calcium exchanger 2 OS=Homo sapiens GN=SLC24A2 PE=2 SV=1
26	Green	true	1996	2995.4075	2994.4068	1	-2.18	137.46	112.45	80.5 (M:80.5)	3	1	0	A.FSETDTQSTGEASVVSGPRVAQGYHQRT.L		CID	59 - 86	/LC MALDI CSF/CSF peptide fraction/20101209 CSF 20 ACN/"MS/MS_(2995.41)"	NCKX2_HUMAN	Sodium/potassium/calcium exchanger 2 OS=Homo sapiens GN=SLC24A2 PE=2 SV=1
27	Green	true	2616	2321.3725	2320.3730	1	-3.34	219.38	119.37	87.0 (M:87.0)	8	1	0	S.RIGLAEGLESEKKAVIPLVIVS.A		CID	1,624 - 1,645	/LC MALDI CSF/CSF peptide fraction/20110602 30kDa CSF replicates run2/"MS/MS_(2321.37)"	PTPRZ_HUMAN	Receptor-type tyrosine-protein phosphatase zeta OS=Homo sapiens GN=PTPRZ1 PE=1 SV=4
28	Green	true	2659	2392.4185	2391.4101	1	0.47	267.27	122.03	84.4 (M:84.4)	5	1	0	S.RIGLAEGLESEKKAVIPLVIVSA.L		CID	1,624 - 1,646	/LC MALDI CSF/CSF peptide fraction/20110602 30kDa CSF replicates run2/"MS/MS_(2392.42)"	PTPRZ_HUMAN	Receptor-type tyrosine-protein phosphatase zeta OS=Homo sapiens GN=PTPRZ1 PE=1 SV=4
29	Green	true	836	2640.1350	2639.1080	1	7.47	116.80	74.47	33.5 (M:33.5)	3	1	0	L.LETGDNRERSHHQDGSDNEEEVS.K		CID	161 - 183	/LC MALDI CSF/CSF peptide fraction/20101110_jg_CSF/"MS/MS_(2640.14)"	PENK_HUMAN	Proenkephalin-A OS=Homo sapiens GN=PENK PE=1 SV=1
30	Green	true	1853	1757.7031	1756.6985	1	-1.55	324.91	108.10	97.7 (M:97.7)	1	1	0	S.DEEGESYSKEVPEME.K		CID	244 - 258	/LC MALDI CSF/CSF peptide fraction/20101209 CSF 20 ACN/"MS/MS_(1757.70)"	PENK_HUMAN	Proenkephalin-A OS=Homo sapiens GN=PENK PE=1 SV=1
31	Green	true	1647	4585.0533	4583.9880	1	12.65	81.55	140.63	26.1 (M:26.1)	1	1	0	K.DAEEDDSLANSSDLLKELLETGDNRERSHHQDGSDNEEEVS.K		CID	143 - 183	/LC MALDI CSF/CSF peptide fraction/20110707_CSF_peptides_GHCl/"MS/MS_(4585.05)"	PENK_HUMAN	Proenkephalin-A OS=Homo sapiens GN=PENK PE=1 SV=1
32	Green	true	2051	2706.3165	2705.3257	1	-6.07	113.20	90.70	59.4 (M:59.4)	2	1	0	E.RVGGLEEERESVGPLREDFSLSSSA.L		CID	670 - 694	/LC MALDI CSF/CSF peptide fraction/20110602 30kDa CSF replicates run2/"MS/MS_(2706.32)"	APLP2_HUMAN	Amyloid-like protein 2 OS=Homo sapiens GN=APLP2 PE=1 SV=2
33	Green	true	3323	3882.8915	3881.8742	1	2.59	199.66	147.76	46.4 (M:46.4)	4	1	0	L.DVKEMIFNAERVGGLEEERESVGPLREDFSLSSSA.L		CID	660 - 694	/LC MALDI CSF/CSF peptide fraction/20101206 MH CSF 20% ACN/"MS/MS_(3882.89)"	APLP2_HUMAN	Amyloid-like protein 2 OS=Homo sapiens GN=APLP2 PE=1 SV=2
34	Green	true	2160	2550.2189	2549.2245	1	-5.06	121.00	94.93	21.8 (M:21.8)	1	1	0	R.VGGLEEERESVGPLREDFSLSSSA.L		CID	671 - 694	/LC MALDI CSF/CSF peptide fraction/20110602 30kDa CSF replicates run2/"MS/MS_(2550.22)"	APLP2_HUMAN	Amyloid-like protein 2 OS=Homo sapiens GN=APLP2 PE=1 SV=2
35	Green	true	682	1318.6663	1317.6426	1	12.48	164.05	77.48	51.4 (M:51.4)	1	1	0	P.ADPQRIPSNPSH.R		CID	144 - 155	/LC MALDI CSF/CSF peptide fraction/20101109_jg_CSF/"MS/MS_(1318.67)"	FBLN3_HUMAN	EGF-containing fibulin-like extracellular matrix protein 1 OS=Homo sapiens GN=EFEMP1 PE=1 SV=2
36	Green	true	864	1415.7129	1414.6953	1	7.27	85.89	80.32	39.7 (M:39.7)	2	1	0	N.PADPQRIPSNPSH.R		CID	143 - 155	/LC MALDI CSF/CSF peptide fraction/20101109_jg_CSF/"MS/MS_(1415.71)"	FBLN3_HUMAN	EGF-containing fibulin-like extracellular matrix protein 1 OS=Homo sapiens GN=EFEMP1 PE=1 SV=2
37	Green	true	965	1529.7526	1528.7383	1	4.62	130.81	82.83	45.7 (M:45.7)	2	1	0	R.NPADPQRIPSNPSH.R		CID	142 - 155	/LC MALDI CSF/CSF peptide fraction/20101109_jg_CSF/"MS/MS_(1529.75)"	FBLN3_HUMAN	EGF-containing fibulin-like extracellular matrix protein 1 OS=Homo sapiens GN=EFEMP1 PE=1 SV=2
38	Green	true	2541	2422.2458	2421.2500	1	-4.72	165.13	114.05	136.0 (M:136.0)	2	1	0	P.NQEQVSPLTLLKLGNQEPGGQTA.L		CID	40 - 62	/LC MALDI CSF/CSF peptide fraction/20110602 30kDa CSF replicates run2/"MS/MS_(2422.25)"	A2AP_HUMAN	Alpha-2-antiplasmin OS=Homo sapiens GN=SERPINF2 PE=1 SV=3
39	Green	true	116	1435.5933	1434.5899	1	-2.71	162.41	36.27	96.6 (M:96.6)	1	1	0	D.PPGAPHTEEEGAED.-		CID	167 - 180	/LC MALDI CSF/CSF peptide fraction/20110707_2_CSF_peptides_TA/"MS/MS_(1435.60)"	NBL1_HUMAN	Neuroblastoma suppressor of tumorigenicity 1 OS=Homo sapiens GN=NBL1 PE=1 SV=1
40	Green	true	4425	2870.4325	2869.4240	1	0.43	320.54	145.54	67.0 (M:67.0)	3	1	0	V.RQELEDLERSLTEEMALREPAAAAAA.L		CID	318 - 343	/LC MALDI CSF/CSF peptide fraction/20101110_jg_CSF/"MS/MS_(2870.43)"	DKK3_HUMAN	Dickkopf-related protein 3 OS=Homo sapiens GN=DKK3 PE=1 SV=2
41	Green	true	1907	1568.8356	1567.8107	1	11.24	294.17	113.48	79.6 (M:79.6)	3	1	0	A.LHGAGGSAGPPALPGAPAA.S		CID	62 - 80	/LC MALDI CSF/CSF peptide fraction/20101206 MH CSF 20% ACN/"MS/MS_(1568.84)"	NPTXR_HUMAN	Neuronal pentraxin receptor OS=Homo sapiens GN=NPTXR PE=2 SV=2
42	Green	true	1903	1749.7954	1748.7893	1	-0.70	259.15	110.07	108.1 (M:108.1)	1	1	0	G.SPYVPVHFDASVEDST.-		CID	141 - 156	/LC MALDI CSF/CSF peptide fraction/20110707_2_CSF_peptides_TA/"MS/MS_(1749.80)"	RNAS1_HUMAN	Ribonuclease pancreatic OS=Homo sapiens GN=RNASE1 PE=1 SV=4
43	Green	true	1821	1792.8476	1791.8428	1	-1.37	146.22	81.12	100.1 (M:100.1)	2	1	0	L.DQHPIDGYLSHTELAP.L		CID	239 - 254	/LC MALDI CSF/CSF peptide fraction/20110602 30kDa CSF replicates run2/"MS/MS_(1792.85)"	SPRC_HUMAN	SPARC OS=Homo sapiens GN=SPARC PE=1 SV=1
44	Green	true	1377	1596.8695	1595.8631	1	-0.56	260.64	67.07	74.1 (M:74.1)	4	1	0	P.ARSEAAAVQPVIGISQ.R		CID	139 - 154	/LC MALDI CSF/CSF peptide fraction/20110602 30kDa CSF replicates run2/"MS/MS_(1596.87)"	P3IP1_HUMAN	Phosphoinositide-3-kinase-interacting protein 1 OS=Homo sapiens GN=PIK3IP1 PE=1 SV=2
45	Green	true	1030	1525.7944	1524.7837	1	2.19	125.60	82.65	64.3 (M:64.3)	1	1	0	D.PNHFRPAGLPEKY.-		CID	110 - 122	/LC MALDI CSF/CSF peptide fraction/20110707_2_CSF_peptides_TA/"MS/MS_(1525.80)"	SAA3_HUMAN	Putative serum amyloid A-3 protein OS=Homo sapiens GN=SAA3P PE=5 SV=1
46	Green	true	1453	2520.2622	2519.2578	1	-1.12	179.39	122.80	79.8 (M:79.8)	4	1	0	K.AIQLTYNPDESSKPNMIDAATLK.S		CID	89 - 111	/LC MALDI CSF/CSF peptide fraction/20110707_CSF_peptides_GHCl/"MS/MS_(2520.26)"	FIBG_HUMAN	Fibrinogen gamma chain precursor - Homo sapiens (Human)
47	Green	true	1673	1947.8037	1946.7874	1	4.65	308.25	103.92	76.8 (M:76.8)	1	1	0	Q.EEPEPGMEEAGEMEQKQ.L		CID	109 - 125	/LC MALDI CSF/CSF peptide fraction/20101209 CSF 20 ACN/"MS/MS_(1947.80)"	PNOC_HUMAN	Nociceptin OS=Homo sapiens GN=PNOC PE=1 SV=1
48	Green	true	1812	1970.9740	1969.9745	1	-3.96	136.14	151.52	76.4 (M:76.4)	3	1	0	W.DTWADEAEKALGPLLARD.R		CID	22 - 39	/LC MALDI CSF/CSF peptide fraction/20110707_CSF_peptides_GHCl/"MS/MS_(1970.97)"	SELPL_HUMAN	P-selectin glycoprotein ligand 1 OS=Homo sapiens GN=SELPLG PE=1 SV=1
49	Green	true	1746	1369.6769	1368.6521	1	12.78	155.39	98.71	60.7 (M:60.7)	6	1	0	A.LERDALPEGDASP.L		CID	29 - 41	/LC MALDI CSF/CSF peptide fraction/20101109_jg_CSF/"MS/MS_(1369.68)"	SE6L1_HUMAN	Seizure 6-like protein OS=Homo sapiens GN=SEZ6L PE=1 SV=1
50	Green	true	947	1743.8480	1742.8363	1	2.54	101.30	79.45	73.5 (M:73.5)	1	1	0	L.SPYSYSTTAVVTNPKE.-		CID	132 - 147	/LC MALDI CSF/CSF peptide fraction/20110707_2_CSF_peptides_TA/"MS/MS_(1743.85)"	TTHY_HUMAN	Transthyretin OS=Homo sapiens GN=TTR PE=1 SV=1
51	Green	true	2578	2852.3387	2851.3433	1	-4.18	165.78	116.45	67.5 (M:67.5)	1	1	0	R.SVSPWMSVLSEEKLSEQETEAAEKSA.-		CID	160 - 185	/LC MALDI CSF/CSF peptide fraction/20110602 30kDa CSF replicates run2/"MS/MS_(2852.34)"	NSG1_HUMAN	Neuron-specific protein family member 1 OS=Homo sapiens GN=NSG1 PE=2 SV=1
52	Green	true	2996	3188.7089	3187.6936	1	2.52	248.97	106.90	57.3 (M:57.3)	1	1	0	K.LKKTETQEKNTLPTKETIEQEKRSEIS.-		CID	18 - 44	/LC MALDI CSF/CSF peptide fraction/20101110_jg_CSF/"MS/MS_(3188.71)"	TYB10_HUMAN	Thymosin beta-10 OS=Homo sapiens GN=TMSB10 PE=1 SV=2
53	Green	true	1883	1741.8578	1740.8465	1	2.32	342.87	108.94	52.6 (M:52.6)	2	1	0	G.AVCKEPQEEVVPGGGRS.K		CID	21 - 37	/LC MALDI CSF/CSF peptide fraction/20101209 CSF 20 ACN/"MS/MS_(1741.86)"	TKNK_HUMAN	Tachykinin-3 OS=Homo sapiens GN=TAC3 PE=1 SV=1

## Sheet: Compilation
m/z meas.	Mr calc.	Scores	Sequence	Modifications	Range	Accession	Protein
2010.8954	2009.8854	47.7 (M:47.7)	E.LTGDNIPKDFSEDQGYPD.P		98 - 115	7B2_HUMAN	Neuroendocrine protein 7B2 OS=Homo sapiens GN=SCG5 PE=1 SV=2
2653.3160	2652.3144	89.1 (M:89.1)	G.QRLDNVVAKKSVPHFSDEDKDPE.-		190 - 212	7B2_HUMAN	Neuroendocrine protein 7B2 OS=Homo sapiens GN=SCG5 PE=1 SV=2
2636.2659	2635.2878	86.2 (M:86.2)	G.QRLDNVVAKKSVPHFSDEDKDPE.-	Gln->pyro-Glu: 1	190 - 212	7B2_HUMAN	Neuroendocrine protein 7B2 OS=Homo sapiens GN=SCG5 PE=1 SV=2
1629.7454	1628.7318	54.0 (M:54.0)	K.KSVPHFSDEDKDPE.-		199 - 212	7B2_HUMAN	Neuroendocrine protein 7B2 OS=Homo sapiens GN=SCG5 PE=1 SV=2
2190.0125	2189.0079	27.3 (M:27.3)	L.HQHLFDPEHDYPGLGKWN.K		147 - 164	7B2_HUMAN	Neuroendocrine protein 7B2 OS=Homo sapiens GN=SCG5 PE=1 SV=2
2027.0173	2026.0007	42.3 (M:42.3)	N.VVAKKSVPHFSDEDKDPE.-		195 - 212	7B2_HUMAN	Neuroendocrine protein 7B2 OS=Homo sapiens GN=SCG5 PE=1 SV=2
2052.1353	2051.1276	25.9 (M:25.9)	P.YLQGQRLDNVVAKKSVPH.F		186 - 203	7B2_HUMAN	Neuroendocrine protein 7B2 OS=Homo sapiens GN=SCG5 PE=1 SV=2
3114.5608	3113.5418	54.4 (M:54.4)	P.YLQGQRLDNVVAKKSVPHFSDEDKDPE.-		186 - 212	7B2_HUMAN	Neuroendocrine protein 7B2 OS=Homo sapiens GN=SCG5 PE=1 SV=2
1274.6983	1273.6779	39.4 (M:39.4)	R.SVNPYLQGQRL.D		182 - 192	7B2_HUMAN	Neuroendocrine protein 7B2 OS=Homo sapiens GN=SCG5 PE=1 SV=2
1503.7482	1502.7478	28.5 (M:28.5)	R.SVNPYLQGQRLDN.V		182 - 194	7B2_HUMAN	Neuroendocrine protein 7B2 OS=Homo sapiens GN=SCG5 PE=1 SV=2
1700.9113	1699.9006	22.8 (M:22.8)	R.SVNPYLQGQRLDNVV.A	Amidated: 15	182 - 196	7B2_HUMAN	Neuroendocrine protein 7B2 OS=Homo sapiens GN=SCG5 PE=1 SV=2
1772.9515	1771.9217	58.1 (M:58.1)	R.SVNPYLQGQRLDNVVA.K		182 - 197	7B2_HUMAN	Neuroendocrine protein 7B2 OS=Homo sapiens GN=SCG5 PE=1 SV=2
2029.1150	2028.1116	22.6 (M:22.6)	R.SVNPYLQGQRLDNVVAKK.S		182 - 199	7B2_HUMAN	Neuroendocrine protein 7B2 OS=Homo sapiens GN=SCG5 PE=1 SV=2
2312.2742	2311.2648	99.3 (M:99.3)	R.SVNPYLQGQRLDNVVAKKSVP.H		182 - 202	7B2_HUMAN	Neuroendocrine protein 7B2 OS=Homo sapiens GN=SCG5 PE=1 SV=2
2449.3273	2448.3237	94.4 (M:94.4)	R.SVNPYLQGQRLDNVVAKKSVPH.F		182 - 203	7B2_HUMAN	Neuroendocrine protein 7B2 OS=Homo sapiens GN=SCG5 PE=1 SV=2
3285.6415	3284.6426	63.2 (M:63.2)	R.SVNPYLQGQRLDNVVAKKSVPHFSDEDKD.P		182 - 210	7B2_HUMAN	Neuroendocrine protein 7B2 OS=Homo sapiens GN=SCG5 PE=1 SV=2
3511.7738	3510.7379	194.9 (M:194.9)	R.SVNPYLQGQRLDNVVAKKSVPHFSDEDKDPE.-		182 - 212	7B2_HUMAN	Neuroendocrine protein 7B2 OS=Homo sapiens GN=SCG5 PE=1 SV=2
3591.7296	3590.7043	80.2 (M:80.2)	R.SVNPYLQGQRLDNVVAKKSVPHFSDEDKDPE.-	Phospho: 24	182 - 212	7B2_HUMAN	Neuroendocrine protein 7B2 OS=Homo sapiens GN=SCG5 PE=1 SV=2
2951.4996	2950.4785	38.2 (M:38.2)	Y.LQGQRLDNVVAKKSVPHFSDEDKDPE.-		187 - 212	7B2_HUMAN	Neuroendocrine protein 7B2 OS=Homo sapiens GN=SCG5 PE=1 SV=2
1599.6964	1598.6809	90.8 (M:90.8)	A.EDPQGDAAQKTDTSH.H		25 - 39	A1AT_HUMAN	Alpha-1-antitrypsin OS=Homo sapiens GN=SERPINA1 PE=1 SV=3
1598.7113	1597.6968	99.6 (M:99.6)	A.EDPQGDAAQKTDTSH.H	Amidated: 15	25 - 39	A1AT_HUMAN	Alpha-1-antitrypsin OS=Homo sapiens GN=SERPINA1 PE=1 SV=3
1735.7629	1734.7558	100.0 (M:100.0)	A.EDPQGDAAQKTDTSHH.D	Amidated: 16	25 - 40	A1AT_HUMAN	Alpha-1-antitrypsin OS=Homo sapiens GN=SERPINA1 PE=1 SV=3
1851.7664	1850.7667	111.5 (M:111.5)	A.EDPQGDAAQKTDTSHHD.Q		25 - 41	A1AT_HUMAN	Alpha-1-antitrypsin OS=Homo sapiens GN=SERPINA1 PE=1 SV=3
1850.7959	1849.7827	126.6 (M:126.6)	A.EDPQGDAAQKTDTSHHD.Q	Amidated: 17	25 - 41	A1AT_HUMAN	Alpha-1-antitrypsin OS=Homo sapiens GN=SERPINA1 PE=1 SV=3
2094.8420	2093.8522	116.7 (M:116.7)	A.EDPQGDAAQKTDTSHHDQD.H		25 - 43	A1AT_HUMAN	Alpha-1-antitrypsin OS=Homo sapiens GN=SERPINA1 PE=1 SV=3
2093.8877	2092.8682	108.4 (M:108.4)	A.EDPQGDAAQKTDTSHHDQD.H	Amidated: 19	25 - 43	A1AT_HUMAN	Alpha-1-antitrypsin OS=Homo sapiens GN=SERPINA1 PE=1 SV=3
2231.9328	2230.9111	114.7 (M:114.7)	A.EDPQGDAAQKTDTSHHDQDH.P		25 - 44	A1AT_HUMAN	Alpha-1-antitrypsin OS=Homo sapiens GN=SERPINA1 PE=1 SV=3
2327.9801	2326.9799	118.2 (M:118.2)	A.EDPQGDAAQKTDTSHHDQDHP.T	Amidated: 21	25 - 45	A1AT_HUMAN	Alpha-1-antitrypsin OS=Homo sapiens GN=SERPINA1 PE=1 SV=3
1599.6964	1598.6809	90.8 (M:90.8)	V.EDPQGDAAQKTDTSH.H		25 - 39	A1ATR_HUMAN	Putative alpha-1-antitrypsin-related protein OS=Homo sapiens GN=SERPINA2 PE=5 SV=1
1851.7664	1850.7667	111.5 (M:111.5)	V.EDPQGDAAQKTDTSHHD.Q		25 - 41	A1ATR_HUMAN	Putative alpha-1-antitrypsin-related protein OS=Homo sapiens GN=SERPINA2 PE=5 SV=1
2422.2458	2421.2500	136.0 (M:136.0)	P.NQEQVSPLTLLKLGNQEPGGQTA.L		40 - 62	A2AP_HUMAN	Alpha-2-antiplasmin OS=Homo sapiens GN=SERPINF2 PE=1 SV=3
1364.6114	1363.6018	51.7 (M:51.7)	F.RHDSGYEVHHQ.K		676 - 686	A4_HUMAN	Amyloid beta A4 protein OS=Homo sapiens GN=APP PE=1 SV=3
1698.7344	1697.7182	51.7 (M:51.7)	M.DAEFRHDSGYEVHH.Q		672 - 685	A4_HUMAN	Amyloid beta A4 protein OS=Homo sapiens GN=APP PE=1 SV=3
1826.7798	1825.7768	89.4 (M:89.4)	M.DAEFRHDSGYEVHHQ.K		672 - 686	A4_HUMAN	Amyloid beta A4 protein OS=Homo sapiens GN=APP PE=1 SV=3
1954.8666	1953.8718	46.5 (M:46.5)	M.DAEFRHDSGYEVHHQK.L		672 - 687	A4_HUMAN	Amyloid beta A4 protein OS=Homo sapiens GN=APP PE=1 SV=3
2067.9449	2066.9559	77.3 (M:77.3)	M.DAEFRHDSGYEVHHQKL.V		672 - 688	A4_HUMAN	Amyloid beta A4 protein OS=Homo sapiens GN=APP PE=1 SV=3
2314.1022	2313.0927	24.8 (M:24.8)	M.DAEFRHDSGYEVHHQKLVF.F		672 - 690	A4_HUMAN	Amyloid beta A4 protein OS=Homo sapiens GN=APP PE=1 SV=3
2293.0517	2292.0367	99.8 (M:99.8)	C.HPNSPLDEENLTQENQDRGT.H	Amidated: 20	24 - 43	AACT_HUMAN
1182.5823	1181.5578	73.8 (M:73.8)	A.HGAPAPPSGSAPH.F		171 - 183	ADML_HUMAN	ADM OS=Homo sapiens GN=ADM PE=1 SV=1
1879.9369	1878.9337	34.5 (M:34.5)	L.VSSKPQAHGAPAPPSGSAPH.F		164 - 183	ADML_HUMAN	ADM OS=Homo sapiens GN=ADM PE=1 SV=1
2265.1502	2264.1549	27.0 (M:27.0)	Q.FTDKDKDNVAPRSKISPQGY.G	Amidated: 20	127 - 146	ADML_HUMAN	ADM OS=Homo sapiens GN=ADM PE=1 SV=1
1993.0319	1992.0177	111.6 (M:111.6)	T.LVSSKPQAHGAPAPPSGSAPH.F		163 - 183	ADML_HUMAN	ADM OS=Homo sapiens GN=ADM PE=1 SV=1
1109.5970	1108.5890	55.3 (M:55.3)	A.HKSEVAHRF.K	Amidated: 9	27 - 35	ALBU_HUMAN	Serum albumin precursor - Homo sapiens (Human)
1639.7865	1638.7752	35.7 (M:35.7)	K.DVFLGMFLYEYAR.R	Oxidation: 6	348 - 360	ALBU_HUMAN	Serum albumin precursor - Homo sapiens (Human)
1639.9336	1638.9305	70.3 (M:70.3)	K.KVPQVSTPTLVEVSR.N		438 - 452	ALBU_HUMAN	Serum albumin precursor - Homo sapiens (Human)
1296.6497	1295.6371	70.0 (M:70.0)	R.DAHKSEVAHRF.K		25 - 35	ALBU_HUMAN	Serum albumin precursor - Homo sapiens (Human)
1295.6744	1294.6531	87.8 (M:87.8)	R.DAHKSEVAHRF.K	Amidated: 11	25 - 35	ALBU_HUMAN	Serum albumin precursor - Homo sapiens (Human)
1423.7760	1422.7480	89.9 (M:89.9)	R.DAHKSEVAHRFK.D	Amidated: 12	25 - 36	ALBU_HUMAN	Serum albumin precursor - Homo sapiens (Human)
1424.7511	1423.7320	31.0 (M:31.0)	R.DAHKSEVAHRFK.D		25 - 36	ALBU_HUMAN	Serum albumin precursor - Homo sapiens (Human)
1539.7636	1538.7590	46.2 (M:46.2)	R.DAHKSEVAHRFKD.L		25 - 37	ALBU_HUMAN	Serum albumin precursor - Homo sapiens (Human)
1709.8685	1708.8645	52.0 (M:52.0)	R.DAHKSEVAHRFKDLG.E		25 - 39	ALBU_HUMAN	Serum albumin precursor - Homo sapiens (Human)
1967.9603	1966.9497	35.0 (M:35.0)	R.DAHKSEVAHRFKDLGEE.N		25 - 41	ALBU_HUMAN	Serum albumin precursor - Homo sapiens (Human)
2639.3842	2638.3616	56.7 (M:56.7)	R.DAHKSEVAHRFKDLGEENFKALV.L	Amidated: 23	25 - 47	ALBU_HUMAN	Serum albumin precursor - Homo sapiens (Human)
2792.4418	2791.4325	50.0 (M:50.0)	E.LAEPQAAGGGQKKGDKAPGGGGANLKGDRS.R		40 - 69	ANFC_HUMAN	C-type natriuretic peptide OS=Homo sapiens GN=NPPC PE=1 SV=1
3121.5679	3120.5548	36.8 (M:36.8)	P.AEELAEPQAAGGGQKKGDKAPGGGGANLKGDRS.R		37 - 69	ANFC_HUMAN	C-type natriuretic peptide OS=Homo sapiens GN=NPPC PE=1 SV=1
1445.7767	1444.7674	48.2 (M:48.2)	P.GAPPKVPRTPPAEE.L		26 - 39	ANFC_HUMAN	C-type natriuretic peptide OS=Homo sapiens GN=NPPC PE=1 SV=1
3562.8364	3561.8288	39.3 (M:39.3)	P.GAPPKVPRTPPAEELAEPQAAGGGQKKGDKAPGGGGAN.L		26 - 63	ANFC_HUMAN	C-type natriuretic peptide OS=Homo sapiens GN=NPPC PE=1 SV=1
4219.2501	4218.1894	66.6 (M:66.6)	P.GAPPKVPRTPPAEELAEPQAAGGGQKKGDKAPGGGGANLKGDRS.R		26 - 69	ANFC_HUMAN	C-type natriuretic peptide OS=Homo sapiens GN=NPPC PE=1 SV=1
3416.7522	3415.7080	21.7 (M:21.7)	R.TPPAEELAEPQAAGGGQKKGDKAPGGGGANLKGDRS.R		34 - 69	ANFC_HUMAN	C-type natriuretic peptide OS=Homo sapiens GN=NPPC PE=1 SV=1
1520.6090	1519.6063	69.1 (M:69.1)	G.QEDGFEGTEEGSPR.E	Gln->pyro-Glu: 1	23 - 36	ANGL2_HUMAN	Angiopoietin-related protein 2 OS=Homo sapiens GN=ANGPTL2 PE=2 SV=1
1649.6521	1648.6489	83.8 (M:83.8)	G.QEDGFEGTEEGSPRE.F	Gln->pyro-Glu: 1	23 - 37	ANGL2_HUMAN	Angiopoietin-related protein 2 OS=Homo sapiens GN=ANGPTL2 PE=2 SV=1
1796.7228	1795.7173	86.9 (M:86.9)	G.QEDGFEGTEEGSPREF.I	Gln->pyro-Glu: 1	23 - 38	ANGL2_HUMAN	Angiopoietin-related protein 2 OS=Homo sapiens GN=ANGPTL2 PE=2 SV=1
1105.5395	1104.5200	39.5 (M:39.5)	L.LHSEHLGPSE.L		485 - 494	APLP1_HUMAN	Amyloid-like protein 1 OS=Homo sapiens GN=APLP1 PE=1 SV=3
1699.8275	1698.8213	71.8 (M:71.8)	P.QIQELLHSEHLGPSE.L	Gln->pyro-Glu: 1	480 - 494	APLP1_HUMAN	Amyloid-like protein 1 OS=Homo sapiens GN=APLP1 PE=1 SV=3
1615.7872	1614.7849	61.1 (M:61.1)	R.DELAPAGTGVSREAVSG.L		568 - 584	APLP1_HUMAN	Amyloid-like protein 1 OS=Homo sapiens GN=APLP1 PE=1 SV=3
1728.8724	1727.8690	49.0 (M:49.0)	R.DELAPAGTGVSREAVSGL.L		568 - 585	APLP1_HUMAN	Amyloid-like protein 1 OS=Homo sapiens GN=APLP1 PE=1 SV=3
2328.2102	2327.1791	92.2 (M:92.2)	R.DELAPAGTGVSREAVSGLLIMGAGG.G		568 - 592	APLP1_HUMAN	Amyloid-like protein 1 OS=Homo sapiens GN=APLP1 PE=1 SV=3
2472.2262	2471.2326	65.1 (M:65.1)	R.DELAPAGTGVSREAVSGLLIMGAGGGS.L		568 - 594	APLP1_HUMAN	Amyloid-like protein 1 OS=Homo sapiens GN=APLP1 PE=1 SV=3
1712.8486	1711.8390	32.2 (M:32.2)	R.DLRTGRWEPDPQRS.R		68 - 81	APLP1_HUMAN	Amyloid-like protein 1 OS=Homo sapiens GN=APLP1 PE=1 SV=3
1148.5329	1147.5298	29.8 (M:29.8)	R.GFPFHSSEIQ.R		557 - 566	APLP1_HUMAN	Amyloid-like protein 1 OS=Homo sapiens GN=APLP1 PE=1 SV=3
2706.3165	2705.3257	59.4 (M:59.4)	E.RVGGLEEERESVGPLREDFSLSSSA.L		670 - 694	APLP2_HUMAN	Amyloid-like protein 2 OS=Homo sapiens GN=APLP2 PE=1 SV=2
3882.8915	3881.8742	46.4 (M:46.4)	L.DVKEMIFNAERVGGLEEERESVGPLREDFSLSSSA.L		660 - 694	APLP2_HUMAN	Amyloid-like protein 2 OS=Homo sapiens GN=APLP2 PE=1 SV=2
2550.2189	2549.2245	21.8 (M:21.8)	R.VGGLEEERESVGPLREDFSLSSSA.L		671 - 694	APLP2_HUMAN	Amyloid-like protein 2 OS=Homo sapiens GN=APLP2 PE=1 SV=2
1597.8005	1596.7883	106.1 (M:106.1)	A.KVEQAVETEPEPEL.R		19 - 32	APOE_HUMAN	Apolipoprotein E OS=Homo sapiens GN=APOE PE=1 SV=1
1753.9100	1752.8894	77.5 (M:77.5)	A.KVEQAVETEPEPELR.Q		19 - 33	APOE_HUMAN	Apolipoprotein E OS=Homo sapiens GN=APOE PE=1 SV=1
1881.9597	1880.9480	105.9 (M:105.9)	A.KVEQAVETEPEPELRQ.Q		19 - 34	APOE_HUMAN	Apolipoprotein E OS=Homo sapiens GN=APOE PE=1 SV=1
2010.0430	2009.0065	81.7 (M:81.7)	A.KVEQAVETEPEPELRQQ.T		19 - 35	APOE_HUMAN	Apolipoprotein E OS=Homo sapiens GN=APOE PE=1 SV=1
2240.1247	2239.0968	17.9 (M:17.9)	A.KVEQAVETEPEPELRQQTE.W		19 - 37	APOE_HUMAN	Apolipoprotein E OS=Homo sapiens GN=APOE PE=1 SV=1
2171.9825	2170.9767	27.4 (M:27.4)	V.ETEPEPELRQQTEWQSGQ.R		25 - 42	APOE_HUMAN	Apolipoprotein E OS=Homo sapiens GN=APOE PE=1 SV=1
2201.1683	2200.1739	123.1 (M:123.1)	R.EAPVPTKTKVAVDENKAKEF.L		42 - 61	AUGN_HUMAN	Augurin OS=Homo sapiens GN=C2orf40 PE=1 SV=1
2983.6420	2982.6502	212.0 (M:212.0)	R.EAPVPTKTKVAVDENKAKEFLGSLKRQ.K		42 - 68	AUGN_HUMAN	Augurin OS=Homo sapiens GN=C2orf40 PE=1 SV=1
2965.6279	2964.6397	152.4 (M:152.4)	R.EAPVPTKTKVAVDENKAKEFLGSLKRQ.K	Glu->pyro-Glu: 1	42 - 68	AUGN_HUMAN	Augurin OS=Homo sapiens GN=C2orf40 PE=1 SV=1
1410.7151	1409.7052	23.0 (M:23.0)	R.QLWDRTRPEVQ.Q	Gln->pyro-Glu: 1	71 - 81	AUGN_HUMAN	Augurin OS=Homo sapiens GN=C2orf40 PE=1 SV=1
1847.8014	1846.7911	78.3 (M:78.3)	R.SPYGFRHGASVNYDDY.-		133 - 148	AUGN_HUMAN	Augurin OS=Homo sapiens GN=C2orf40 PE=1 SV=1
1625.9163	1624.9162	20.9 (M:20.9)	A.IQRTPKIQVYSRH.P		21 - 33	B2MG_HUMAN	Beta-2-microglobulin OS=Homo sapiens GN=B2M PE=1 SV=1
1794.0169	1793.0060	72.2 (M:72.2)	A.IQRTPKIQVYSRHPA.E		21 - 35	B2MG_HUMAN	Beta-2-microglobulin OS=Homo sapiens GN=B2M PE=1 SV=1
1923.0524	1922.0486	40.7 (M:40.7)	A.IQRTPKIQVYSRHPAE.N		21 - 36	B2MG_HUMAN	Beta-2-microglobulin OS=Homo sapiens GN=B2M PE=1 SV=1
2037.0976	2036.0916	59.0 (M:59.0)	A.IQRTPKIQVYSRHPAEN.G		21 - 37	B2MG_HUMAN	Beta-2-microglobulin OS=Homo sapiens GN=B2M PE=1 SV=1
2094.1113	2093.1130	76.4 (M:76.4)	A.IQRTPKIQVYSRHPAENG.K		21 - 38	B2MG_HUMAN	Beta-2-microglobulin OS=Homo sapiens GN=B2M PE=1 SV=1
1199.6388	1198.6346	45.2 (M:45.2)	A.EPPPPPEPARI.-		252 - 262	C99L2_HUMAN	CD99 antigen-like protein 2 OS=Homo sapiens GN=CD99L2 PE=2 SV=1
1723.8667	1722.8689	45.5 (M:45.5)	L.HTQSAEPPPPPEPARI.-		247 - 262	C99L2_HUMAN	CD99 antigen-like protein 2 OS=Homo sapiens GN=CD99L2 PE=2 SV=1
1583.8172	1582.7964	91.5 (M:91.5)	F.HGHHEKGKEGQVLQ.R		36 - 49	CAD11_HUMAN	Cadherin-11 OS=Homo sapiens GN=CDH11 PE=1 SV=2
1826.9555	1825.9296	36.6 (M:36.6)	F.HGHHEKGKEGQVLQRS.K		36 - 51	CAD11_HUMAN	Cadherin-11 OS=Homo sapiens GN=CDH11 PE=1 SV=2
2306.2956	2305.2979	49.7 (M:49.7)	G.ATENSQTKKVKQPVRSHLRV.K		22 - 41	CAD19_HUMAN	Cadherin-19 OS=Homo sapiens GN=CDH19 PE=2 SV=1
3079.5884	3078.5761	50.1 (M:50.1)	L.SLKPTLTEESVKESAEVEEIVFPRQFS.K		122 - 148	CADH2_HUMAN	Cadherin-2 OS=Homo sapiens GN=CDH2 PE=1 SV=4
1040.5348	1039.5199	42.8 (M:42.8)	Q.FSKHSGHLQ.R		147 - 155	CADH2_HUMAN	Cadherin-2 OS=Homo sapiens GN=CDH2 PE=1 SV=4
1758.8087	1757.7857	40.2 (M:40.2)	L.NVNDPSPVPSSSSTYHA.I		315 - 331	CADM3_HUMAN	Cell adhesion molecule 3 OS=Homo sapiens GN=CADM3 PE=1 SV=1
1972.9233	1971.9174	108.8 (M:108.8)	Y.TLNVNDPSPVPSSSSTYHA.I		313 - 331	CADM3_HUMAN	Cell adhesion molecule 3 OS=Homo sapiens GN=CADM3 PE=1 SV=1
1068.5043	1067.4884	53.5 (M:53.5)	A.QEDAELQPR.A	Gln->pyro-Glu: 1	28 - 36	CART_HUMAN
2754.4960	2753.4573	36.9 (M:36.9)	A.LTQPVPPADPAGSGLQRAEEAPRRQL.R		19 - 44	CCKN_HUMAN	Cholecystokinins OS=Homo sapiens GN=CCK PE=1 SV=1
1353.7469	1352.7273	30.0 (M:30.0)	L.QRAEEAPRRQL.R		34 - 44	CCKN_HUMAN	Cholecystokinins OS=Homo sapiens GN=CCK PE=1 SV=1
1336.7243	1335.7007	33.0 (M:33.0)	L.QRAEEAPRRQL.R	Gln->pyro-Glu: 1	34 - 44	CCKN_HUMAN	Cholecystokinins OS=Homo sapiens GN=CCK PE=1 SV=1
1361.6923	1360.6807	24.1 (M:24.1)	L.RVSQRTDGESRA.H		45 - 56	CCKN_HUMAN	Cholecystokinins OS=Homo sapiens GN=CCK PE=1 SV=1
1498.7645	1497.7396	36.6 (M:36.6)	L.RVSQRTDGESRAH.L		45 - 57	CCKN_HUMAN	Cholecystokinins OS=Homo sapiens GN=CCK PE=1 SV=1
1611.8519	1610.8237	25.2 (M:25.2)	L.RVSQRTDGESRAHL.G		45 - 58	CCKN_HUMAN	Cholecystokinins OS=Homo sapiens GN=CCK PE=1 SV=1
1739.9028	1738.8823	59.1 (M:59.1)	L.RVSQRTDGESRAHLGA.L		45 - 60	CCKN_HUMAN	Cholecystokinins OS=Homo sapiens GN=CCK PE=1 SV=1
1852.9558	1851.9664	23.0 (M:23.0)	L.RVSQRTDGESRAHLGAL.L		45 - 61	CCKN_HUMAN	Cholecystokinins OS=Homo sapiens GN=CCK PE=1 SV=1
2037.0992	2036.0875	34.8 (M:34.8)	L.RVSQRTDGESRAHLGALLA.R		45 - 63	CCKN_HUMAN	Cholecystokinins OS=Homo sapiens GN=CCK PE=1 SV=1
1780.9291	1779.8976	37.3 (M:37.3)	P.ADPAGSGLQRAEEAPRR.Q		26 - 42	CCKN_HUMAN	Cholecystokinins OS=Homo sapiens GN=CCK PE=1 SV=1
2022.0464	2021.0402	94.9 (M:94.9)	P.ADPAGSGLQRAEEAPRRQL.R		26 - 44	CCKN_HUMAN	Cholecystokinins OS=Homo sapiens GN=CCK PE=1 SV=1
1738.9479	1737.9234	38.3 (M:38.3)	P.AGSGLQRAEEAPRRQL.R		29 - 44	CCKN_HUMAN	Cholecystokinins OS=Homo sapiens GN=CCK PE=1 SV=1
1917.9596	1916.9704	82.7 (M:82.7)	P.VPPADPAGSGLQRAEEAPR.R		23 - 41	CCKN_HUMAN	Cholecystokinins OS=Homo sapiens GN=CCK PE=1 SV=1
2202.1364	2201.1301	28.1 (M:28.1)	P.VPPADPAGSGLQRAEEAPRRQ.L		23 - 43	CCKN_HUMAN	Cholecystokinins OS=Homo sapiens GN=CCK PE=1 SV=1
2315.2218	2314.2142	101.7 (M:101.7)	P.VPPADPAGSGLQRAEEAPRRQL.R		23 - 44	CCKN_HUMAN	Cholecystokinins OS=Homo sapiens GN=CCK PE=1 SV=1
1269.6445	1268.6222	24.0 (M:24.0)	Q.RTDGESRAHLGA.L		49 - 60	CCKN_HUMAN	Cholecystokinins OS=Homo sapiens GN=CCK PE=1 SV=1
1455.7457	1454.7226	23.0 (M:23.0)	R.VSQRTDGESRAHL.G		46 - 58	CCKN_HUMAN	Cholecystokinins OS=Homo sapiens GN=CCK PE=1 SV=1
1801.8753	1800.8642	42.7 (M:42.7)	T.QPVPPADPAGSGLQRAEE.A	Gln->pyro-Glu: 1	21 - 38	CCKN_HUMAN	Cholecystokinins OS=Homo sapiens GN=CCK PE=1 SV=1
1969.9694	1968.9541	51.0 (M:51.0)	T.QPVPPADPAGSGLQRAEEAP.R	Gln->pyro-Glu: 1	21 - 40	CCKN_HUMAN	Cholecystokinins OS=Homo sapiens GN=CCK PE=1 SV=1
2126.0691	2125.0552	120.4 (M:120.4)	T.QPVPPADPAGSGLQRAEEAPR.R	Gln->pyro-Glu: 1	21 - 41	CCKN_HUMAN	Cholecystokinins OS=Homo sapiens GN=CCK PE=1 SV=1
2523.3023	2522.2990	105.8 (M:105.8)	T.QPVPPADPAGSGLQRAEEAPRRQL.R	Gln->pyro-Glu: 1	21 - 44	CCKN_HUMAN	Cholecystokinins OS=Homo sapiens GN=CCK PE=1 SV=1
2075.0592	2074.0443	28.7 (M:28.7)	G.GSHRKEGEEADAPGVIPGIVG.A		112 - 132	CD99_HUMAN	CD99 antigen OS=Homo sapiens GN=CD99 PE=1 SV=1
2018.0449	2017.0229	51.4 (M:51.4)	G.SHRKEGEEADAPGVIPGIVG.A		113 - 132	CD99_HUMAN	CD99 antigen OS=Homo sapiens GN=CD99 PE=1 SV=1
1661.8235	1660.8169	18.5 (M:18.5)	S.HRKEGEEADAPGVIPG.I		114 - 129	CD99_HUMAN	CD99 antigen OS=Homo sapiens GN=CD99 PE=1 SV=1
1938.9742	1937.9483	43.6 (M:43.6)	R.HVEPGEPLAPSPQEPQAVG.R		149 - 167	CGRE1_HUMAN	Cell growth regulator with EF hand domain protein 1 OS=Homo sapiens GN=CGREF1 PE=2 SV=2
2115.1400	2114.1233	75.5 (M:75.5)	E.TVAEKALQEYRKKHREE.-		433 - 449	CLUS_HUMAN	Clusterin OS=Homo sapiens GN=CLU PE=1 SV=1
2009.8883	2008.8644	66.6 (M:66.6)	G.DQTVSDNELQEMSNQGSK.Y		23 - 40	CLUS_HUMAN	Clusterin OS=Homo sapiens GN=CLU PE=1 SV=1
2025.8933	2024.8593	62.5 (M:62.5)	G.DQTVSDNELQEMSNQGSK.Y	Oxidation: 12	23 - 40	CLUS_HUMAN	Clusterin OS=Homo sapiens GN=CLU PE=1 SV=1
1069.5093	1068.4876	17.2 (M:17.2)	I.DELFQDRF.F		188 - 195	CLUS_HUMAN	Clusterin OS=Homo sapiens GN=CLU PE=1 SV=1
2522.2806	2521.2747	88.9 (M:88.9)	K.FMETVAEKALQEYRKKHREE.-		430 - 449	CLUS_HUMAN	Clusterin OS=Homo sapiens GN=CLU PE=1 SV=1
2538.2600	2537.2697	82.5 (M:82.5)	K.FMETVAEKALQEYRKKHREE.-	Oxidation: 2	430 - 449	CLUS_HUMAN	Clusterin OS=Homo sapiens GN=CLU PE=1 SV=1
2228.1815	2227.1848	40.8 (M:40.8)	L.FDSDPITVTVPVEVSRKNPK.F		410 - 429	CLUS_HUMAN	Clusterin OS=Homo sapiens GN=CLU PE=1 SV=1
1385.7089	1384.6848	52.8 (M:52.8)	L.QEYRKKHREE.-	Gln->pyro-Glu: 1	440 - 449	CLUS_HUMAN	Clusterin OS=Homo sapiens GN=CLU PE=1 SV=1
1277.7078	1276.7081	40.1 (M:40.1)	P.HFFFPKSRIV.R		217 - 226	CLUS_HUMAN	Clusterin OS=Homo sapiens GN=CLU PE=1 SV=1
1374.7781	1373.7608	32.8 (M:32.8)	R.PHFFFPKSRIV.R		216 - 226	CLUS_HUMAN	Clusterin OS=Homo sapiens GN=CLU PE=1 SV=1
1530.8632	1529.8619	52.0 (M:52.0)	R.RPHFFFPKSRIV.R		215 - 226	CLUS_HUMAN	Clusterin OS=Homo sapiens GN=CLU PE=1 SV=1
1295.6647	1294.6558	32.0 (M:32.0)	S.IIDELFQDRF.F		186 - 195	CLUS_HUMAN	Clusterin OS=Homo sapiens GN=CLU PE=1 SV=1
1136.5979	1135.5808	23.4 (M:23.4)	V.SRKNPKFME.T		424 - 432	CLUS_HUMAN	Clusterin OS=Homo sapiens GN=CLU PE=1 SV=1
3232.7023	3231.6935	137.5 (M:137.5)	V.SRKNPKFMETVAEKALQEYRKKHREE.-		424 - 449	CLUS_HUMAN	Clusterin OS=Homo sapiens GN=CLU PE=1 SV=1
3248.6957	3247.6884	98.2 (M:98.2)	V.SRKNPKFMETVAEKALQEYRKKHREE.-	Oxidation: 8	424 - 449	CLUS_HUMAN	Clusterin OS=Homo sapiens GN=CLU PE=1 SV=1
2734.2170	2733.2478	53.8 (M:53.8)	A.LAVDGAGKPGAEEAQDPEGKGEQEHSQ.Q		275 - 301	CMGA_HUMAN	Chromogranin-A OS=Homo sapiens GN=CHGA PE=1 SV=7
2578.1871	2577.1943	98.8 (M:98.8)	F.RGGKSGELEQEEERLSKEWEDS.K		318 - 339	CMGA_HUMAN	Chromogranin-A OS=Homo sapiens GN=CHGA PE=1 SV=7
2838.3386	2837.3468	139.4 (M:139.4)	G.LFRGGKSGELEQEEERLSKEWEDS.K		316 - 339	CMGA_HUMAN	Chromogranin-A OS=Homo sapiens GN=CHGA PE=1 SV=7
2070.0641	2069.0542	43.0 (M:43.0)	G.LSQGLVDREKGLSAEPGWQ.A		206 - 224	CMGA_HUMAN	Chromogranin-A OS=Homo sapiens GN=CHGA PE=1 SV=7
2141.1192	2140.0913	95.7 (M:95.7)	G.LSQGLVDREKGLSAEPGWQA.K		206 - 225	CMGA_HUMAN	Chromogranin-A OS=Homo sapiens GN=CHGA PE=1 SV=7
1684.8823	1683.8580	69.4 (M:69.4)	G.LVDREKGLSAEPGWQ.A		210 - 224	CMGA_HUMAN	Chromogranin-A OS=Homo sapiens GN=CHGA PE=1 SV=7
1755.8980	1754.8951	105.2 (M:105.2)	G.LVDREKGLSAEPGWQA.K		210 - 225	CMGA_HUMAN	Chromogranin-A OS=Homo sapiens GN=CHGA PE=1 SV=7
3769.7148	3768.7048	69.6 (M:69.6)	H.SGFEDELSEVLENQSSQAELKEAVEEPSSKDVME.K		98 - 131	CMGA_HUMAN	Chromogranin-A OS=Homo sapiens GN=CHGA PE=1 SV=7
2234.9671	2233.9611	207.1 (M:207.1)	K.HSGFEDELSEVLENQSSQAE.L		97 - 116	CMGA_HUMAN	Chromogranin-A OS=Homo sapiens GN=CHGA PE=1 SV=7
3646.6852	3645.6806	242.9 (M:242.9)	K.HSGFEDELSEVLENQSSQAELKEAVEEPSSKDV.M		97 - 129	CMGA_HUMAN	Chromogranin-A OS=Homo sapiens GN=CHGA PE=1 SV=7
3777.7582	3776.7211	195.5 (M:195.5)	K.HSGFEDELSEVLENQSSQAELKEAVEEPSSKDVM.E		97 - 130	CMGA_HUMAN	Chromogranin-A OS=Homo sapiens GN=CHGA PE=1 SV=7
3906.8212	3905.7637	293.4 (M:293.4)	K.HSGFEDELSEVLENQSSQAELKEAVEEPSSKDVME.K		97 - 131	CMGA_HUMAN	Chromogranin-A OS=Homo sapiens GN=CHGA PE=1 SV=7
3922.7875	3921.7586	304.9 (M:304.9)	K.HSGFEDELSEVLENQSSQAELKEAVEEPSSKDVME.K	Oxidation: 34	97 - 131	CMGA_HUMAN	Chromogranin-A OS=Homo sapiens GN=CHGA PE=1 SV=7
3907.7783	3906.7477	147.4 (M:147.4)	K.HSGFEDELSEVLENQSSQAELKEAVEEPSSKDVME.K	Deamidated: 14	97 - 131	CMGA_HUMAN	Chromogranin-A OS=Homo sapiens GN=CHGA PE=1 SV=7
3907.7700	3906.7477	105.9 (M:105.9)	K.HSGFEDELSEVLENQSSQAELKEAVEEPSSKDVME.K	Deamidated: 15	97 - 131	CMGA_HUMAN	Chromogranin-A OS=Homo sapiens GN=CHGA PE=1 SV=7
2179.9446	2178.9553	42.6 (M:42.6)	K.SGELEQEEERLSKEWEDS.K		322 - 339	CMGA_HUMAN	Chromogranin-A OS=Homo sapiens GN=CHGA PE=1 SV=7
1982.8389	1981.8171	45.8 (M:45.8)	L.EGQEEEEDNRDSSMKLS.F		359 - 375	CMGA_HUMAN	Chromogranin-A OS=Homo sapiens GN=CHGA PE=1 SV=7
2129.8855	2128.8855	41.4 (M:41.4)	L.EGQEEEEDNRDSSMKLSF.R		359 - 376	CMGA_HUMAN	Chromogranin-A OS=Homo sapiens GN=CHGA PE=1 SV=7
2725.2782	2724.2627	76.2 (M:76.2)	L.FRGGKSGELEQEEERLSKEWEDS.K		317 - 339	CMGA_HUMAN	Chromogranin-A OS=Homo sapiens GN=CHGA PE=1 SV=7
1934.8707	1933.8654	152.3 (M:152.3)	P.SQKYPGPQAEGDSEGLSQG.L		191 - 209	CMGA_HUMAN	Chromogranin-A OS=Homo sapiens GN=CHGA PE=1 SV=7
2732.3179	2731.3049	71.0 (M:71.0)	P.SQKYPGPQAEGDSEGLSQGLVDREKG.L		191 - 216	CMGA_HUMAN	Chromogranin-A OS=Homo sapiens GN=CHGA PE=1 SV=7
3472.6627	3471.6543	33.6 (M:33.6)	P.SQKYPGPQAEGDSEGLSQGLVDREKGLSAEPGW.Q		191 - 223	CMGA_HUMAN	Chromogranin-A OS=Homo sapiens GN=CHGA PE=1 SV=7
3600.7241	3599.7128	108.9 (M:108.9)	P.SQKYPGPQAEGDSEGLSQGLVDREKGLSAEPGWQ.A		191 - 224	CMGA_HUMAN	Chromogranin-A OS=Homo sapiens GN=CHGA PE=1 SV=7
3671.7346	3670.7499	156.4 (M:156.4)	P.SQKYPGPQAEGDSEGLSQGLVDREKGLSAEPGWQA.K		191 - 225	CMGA_HUMAN	Chromogranin-A OS=Homo sapiens GN=CHGA PE=1 SV=7
1876.8746	1875.8446	160.2 (M:160.2)	R.EDSKEAEKSGEATDGARP.Q		134 - 151	CMGA_HUMAN	Chromogranin-A OS=Homo sapiens GN=CHGA PE=1 SV=7
1858.8637	1857.8341	57.3 (M:57.3)	R.EDSKEAEKSGEATDGARP.Q	Glu->pyro-Glu: 1	134 - 151	CMGA_HUMAN	Chromogranin-A OS=Homo sapiens GN=CHGA PE=1 SV=7
2512.1883	2511.1725	82.3 (M:82.3)	R.EDSKEAEKSGEATDGARPQALPEP.M		134 - 157	CMGA_HUMAN	Chromogranin-A OS=Homo sapiens GN=CHGA PE=1 SV=7
2771.2863	2770.2716	43.4 (M:43.4)	R.EDSKEAEKSGEATDGARPQALPEPMQ.E		134 - 159	CMGA_HUMAN	Chromogranin-A OS=Homo sapiens GN=CHGA PE=1 SV=7
1997.9986	1996.9967	53.8 (M:53.8)	R.GWRPSSREDSLEAGLPLQ.V		393 - 410	CMGA_HUMAN	Chromogranin-A OS=Homo sapiens GN=CHGA PE=1 SV=7
2095.8996	2094.9012	38.2 (M:38.2)	R.LEGQEEEEDNRDSSMKLS.F		358 - 375	CMGA_HUMAN	Chromogranin-A OS=Homo sapiens GN=CHGA PE=1 SV=7
2470.0968	2469.1078	29.3 (M:29.3)	R.LEGQEEEEDNRDSSMKLSFRA.R		358 - 378	CMGA_HUMAN	Chromogranin-A OS=Homo sapiens GN=CHGA PE=1 SV=7
1389.7545	1388.7372	74.6 (M:74.6)	Y.KEIRKGESRSEA.L		263 - 274	CMGA_HUMAN	Chromogranin-A OS=Homo sapiens GN=CHGA PE=1 SV=7
1449.7571	1448.7524	25.1 (M:25.1)	I.THRIHWESASLL.R		1,308 - 1,319	CO3_HUMAN	Complement C3 OS=Homo sapiens GN=C3 PE=1 SV=2
1605.8579	1604.8536	32.7 (M:32.7)	I.THRIHWESASLLR.S		1,308 - 1,320	CO3_HUMAN	Complement C3 OS=Homo sapiens GN=C3 PE=1 SV=2
3647.8222	3646.8214	93.9 (M:93.9)	R.EGVQKEDIPPADLSDQVPDTESETRILLQGTPVA.Q		955 - 988	CO3_HUMAN	Complement C3 OS=Homo sapiens GN=C3 PE=1 SV=2
1638.8424	1637.8274	30.2 (M:30.2)	R.SSKITHRIHWESAS.L		1,304 - 1,317	CO3_HUMAN	Complement C3 OS=Homo sapiens GN=C3 PE=1 SV=2
1865.0146	1863.9955	63.1 (M:63.1)	R.SSKITHRIHWESASLL.R		1,304 - 1,319	CO3_HUMAN	Complement C3 OS=Homo sapiens GN=C3 PE=1 SV=2
2021.1015	2020.0966	69.0 (M:69.0)	R.SSKITHRIHWESASLLR.S		1,304 - 1,320	CO3_HUMAN	Complement C3 OS=Homo sapiens GN=C3 PE=1 SV=2
1777.9806	1776.9635	41.4 (M:41.4)	S.SKITHRIHWESASLL.R		1,305 - 1,319	CO3_HUMAN	Complement C3 OS=Homo sapiens GN=C3 PE=1 SV=2
1934.0776	1933.0646	56.7 (M:56.7)	S.SKITHRIHWESASLLR.S		1,305 - 1,320	CO3_HUMAN	Complement C3 OS=Homo sapiens GN=C3 PE=1 SV=2
2378.2081	2377.2026	115.0 (M:115.0)	K.DDPDAPLQPVTPLQLFEGRRN.R		1,429 - 1,449	CO4A_HUMAN	Complement C4-A OS=Homo sapiens GN=C4A PE=1 SV=1
1836.9622	1835.9530	69.9 (M:69.9)	R.NVNFQKAINEKLGQYA.S		680 - 695	CO4A_HUMAN	Complement C4-A OS=Homo sapiens GN=C4A PE=1 SV=1
2578.2657	2577.2612	89.2 (M:89.2)	A.DDILASPPRLPEPQPYPGAPHHSS.Y		1,534 - 1,557	COIA1_HUMAN	Collagen alpha-1(XVIII) chain OS=Homo sapiens GN=COL18A1 PE=1 SV=5
2051.0345	2050.0021	51.6 (M:51.6)	A.SPPRLPEPQPYPGAPHHSS.Y		1,539 - 1,557	COIA1_HUMAN	Collagen alpha-1(XVIII) chain OS=Homo sapiens GN=COL18A1 PE=1 SV=5
1605.8082	1604.7794	91.4 (M:91.4)	P.AEPEGGPASEGAARPLP.R		453 - 469	CSF1_HUMAN	Macrophage colony-stimulating factor 1 OS=Homo sapiens GN=CSF1 PE=1 SV=2
1761.8881	1760.8806	89.4 (M:89.4)	P.AEPEGGPASEGAARPLPR.F		453 - 470	CSF1_HUMAN	Macrophage colony-stimulating factor 1 OS=Homo sapiens GN=CSF1 PE=1 SV=2
1392.7513	1391.7449	58.4 (M:58.4)	P.QLQESVFHLLVP.S	Gln->pyro-Glu: 1	492 - 503	CSF1_HUMAN	Macrophage colony-stimulating factor 1 OS=Homo sapiens GN=CSF1 PE=1 SV=2
1496.8172	1495.8035	86.7 (M:86.7)	P.QLQESVFHLLVPS.V		492 - 504	CSF1_HUMAN	Macrophage colony-stimulating factor 1 OS=Homo sapiens GN=CSF1 PE=1 SV=2
1479.7784	1478.7769	49.1 (M:49.1)	P.QLQESVFHLLVPS.V	Gln->pyro-Glu: 1	492 - 504	CSF1_HUMAN	Macrophage colony-stimulating factor 1 OS=Homo sapiens GN=CSF1 PE=1 SV=2
1789.8751	1788.8642	120.1 (M:120.1)	R.SPAEPEGGPASEGAARPLP.R		451 - 469	CSF1_HUMAN	Macrophage colony-stimulating factor 1 OS=Homo sapiens GN=CSF1 PE=1 SV=2
1496.7804	1495.7711	65.2 (M:65.2)	T.HPPDEFLFTPVVV.A		508 - 520	CSF1R_HUMAN	Macrophage colony-stimulating factor 1 receptor OS=Homo sapiens GN=CSF1R PE=1 SV=2
1189.5766	1188.5676	71.3 (M:71.3)	A.AQPQFVHPEH.R		827 - 836	CSTN1_HUMAN	Calsyntenin-1 OS=Homo sapiens GN=CLSTN1 PE=1 SV=1
1432.7053	1431.7007	50.3 (M:50.3)	A.AQPQFVHPEHRS.F		827 - 838	CSTN1_HUMAN	Calsyntenin-1 OS=Homo sapiens GN=CLSTN1 PE=1 SV=1
1678.8420	1677.8376	33.3 (M:33.3)	A.AQPQFVHPEHRSFV.D		827 - 840	CSTN1_HUMAN	Calsyntenin-1 OS=Homo sapiens GN=CLSTN1 PE=1 SV=1
3703.8647	3702.8444	27.3 (M:27.3)	A.AQPQFVHPEHRSFVDLSGHNLANPHPFAVVPSTA.T		827 - 860	CSTN1_HUMAN	Calsyntenin-1 OS=Homo sapiens GN=CLSTN1 PE=1 SV=1
3804.9286	3803.8921	154.4 (M:154.4)	A.AQPQFVHPEHRSFVDLSGHNLANPHPFAVVPSTAT.V		827 - 861	CSTN1_HUMAN	Calsyntenin-1 OS=Homo sapiens GN=CLSTN1 PE=1 SV=1
1101.5154	1100.5039	45.0 (M:45.0)	A.QPQFVHPEH.R	Gln->pyro-Glu: 1	828 - 836	CSTN1_HUMAN	Calsyntenin-1 OS=Homo sapiens GN=CLSTN1 PE=1 SV=1
2244.1184	2243.1335	41.0 (M:41.0)	F.VDLSGHNLANPHPFAVVPSTAT.V		840 - 861	CSTN1_HUMAN	Calsyntenin-1 OS=Homo sapiens GN=CLSTN1 PE=1 SV=1
1907.9451	1906.9438	16.9 (M:16.9)	H.RSFVDLSGHNLANPHPF.A		837 - 853	CSTN1_HUMAN	Calsyntenin-1 OS=Homo sapiens GN=CLSTN1 PE=1 SV=1
2634.3520	2633.3350	74.0 (M:74.0)	H.RSFVDLSGHNLANPHPFAVVPSTAT.V		837 - 861	CSTN1_HUMAN	Calsyntenin-1 OS=Homo sapiens GN=CLSTN1 PE=1 SV=1
1916.9612	1915.9541	86.6 (M:86.6)	L.SGHNLANPHPFAVVPSTAT.V		843 - 861	CSTN1_HUMAN	Calsyntenin-1 OS=Homo sapiens GN=CLSTN1 PE=1 SV=1
3875.9617	3874.9292	23.8 (M:23.8)	M.AAQPQFVHPEHRSFVDLSGHNLANPHPFAVVPSTAT.V		826 - 861	CSTN1_HUMAN	Calsyntenin-1 OS=Homo sapiens GN=CLSTN1 PE=1 SV=1
876.4090	875.3926	42.1 (M:42.1)	P.QFVHPEH.R	Gln->pyro-Glu: 1	830 - 836	CSTN1_HUMAN	Calsyntenin-1 OS=Homo sapiens GN=CLSTN1 PE=1 SV=1
1365.6628	1364.6626	24.1 (M:24.1)	P.QFVHPEHRSFV.D	Gln->pyro-Glu: 1	830 - 840	CSTN1_HUMAN	Calsyntenin-1 OS=Homo sapiens GN=CLSTN1 PE=1 SV=1
3491.7398	3490.7171	65.9 (M:65.9)	P.QFVHPEHRSFVDLSGHNLANPHPFAVVPSTAT.V	Gln->pyro-Glu: 1	830 - 861	CSTN1_HUMAN	Calsyntenin-1 OS=Homo sapiens GN=CLSTN1 PE=1 SV=1
1751.8499	1750.8427	45.6 (M:45.6)	R.SFVDLSGHNLANPHPF.A		838 - 853	CSTN1_HUMAN	Calsyntenin-1 OS=Homo sapiens GN=CLSTN1 PE=1 SV=1
2478.2355	2477.2339	72.0 (M:72.0)	R.SFVDLSGHNLANPHPFAVVPSTAT.V		838 - 861	CSTN1_HUMAN	Calsyntenin-1 OS=Homo sapiens GN=CLSTN1 PE=1 SV=1
1664.8099	1663.8107	75.8 (M:75.8)	S.FVDLSGHNLANPHPF.A		839 - 853	CSTN1_HUMAN	Calsyntenin-1 OS=Homo sapiens GN=CLSTN1 PE=1 SV=1
2391.2086	2390.2019	120.5 (M:120.5)	S.FVDLSGHNLANPHPFAVVPSTAT.V		839 - 861	CSTN1_HUMAN	Calsyntenin-1 OS=Homo sapiens GN=CLSTN1 PE=1 SV=1
1418.6866	1417.6739	116.1 (M:116.1)	V.DLSGHNLANPHPF.A		841 - 853	CSTN1_HUMAN	Calsyntenin-1 OS=Homo sapiens GN=CLSTN1 PE=1 SV=1
2145.0661	2144.0651	107.1 (M:107.1)	V.DLSGHNLANPHPFAVVPSTAT.V		841 - 861	CSTN1_HUMAN	Calsyntenin-1 OS=Homo sapiens GN=CLSTN1 PE=1 SV=1
1766.8752	1765.8530	49.2 (M:49.2)	G.HSLASSHRNSMIPSAAT.L		833 - 849	CSTN3_HUMAN	Calsyntenin-3 OS=Homo sapiens GN=CLSTN3 PE=1 SV=1
1584.7902	1583.7627	35.8 (M:35.8)	H.RGHQPPPEMAGHSLA.S		822 - 836	CSTN3_HUMAN	Calsyntenin-3 OS=Homo sapiens GN=CLSTN3 PE=1 SV=1
2216.0931	2215.0957	63.7 (M:63.7)	H.VLSSQQFLHRGHQPPPEMAG.H		813 - 832	CSTN3_HUMAN	Calsyntenin-3 OS=Homo sapiens GN=CLSTN3 PE=1 SV=1
2624.3136	2623.3078	75.4 (M:75.4)	H.VLSSQQFLHRGHQPPPEMAGHSLA.S		813 - 836	CSTN3_HUMAN	Calsyntenin-3 OS=Homo sapiens GN=CLSTN3 PE=1 SV=1
3963.9289	3962.9381	109.8 (M:109.8)	H.VLSSQQFLHRGHQPPPEMAGHSLASSHRNSMIPSAAT.L		813 - 849	CSTN3_HUMAN	Calsyntenin-3 OS=Homo sapiens GN=CLSTN3 PE=1 SV=1
1313.6253	1312.6095	34.2 (M:34.2)	L.HRGHQPPPEMAG.H		821 - 832	CSTN3_HUMAN	Calsyntenin-3 OS=Homo sapiens GN=CLSTN3 PE=1 SV=1
1721.8496	1720.8216	65.1 (M:65.1)	L.HRGHQPPPEMAGHSLA.S		821 - 836	CSTN3_HUMAN	Calsyntenin-3 OS=Homo sapiens GN=CLSTN3 PE=1 SV=1
2390.1138	2389.1206	83.9 (M:83.9)	L.HRGHQPPPEMAGHSLASSHRNS.M		821 - 842	CSTN3_HUMAN	Calsyntenin-3 OS=Homo sapiens GN=CLSTN3 PE=1 SV=1
2265.1385	2264.1033	58.1 (M:58.1)	H.SLAAGPEAGENQKQPEKNAGPTA.R		178 - 200	CXL16_HUMAN	C-X-C motif chemokine 16 OS=Homo sapiens GN=CXCL16 PE=2 SV=4
1251.6335	1250.6255	54.5 (M:54.5)	N.QKQPEKNAGPTA.R	Gln->pyro-Glu: 1	189 - 200	CXL16_HUMAN	C-X-C motif chemokine 16 OS=Homo sapiens GN=CXCL16 PE=2 SV=4
1768.8336	1767.8388	69.7 (M:69.7)	P.EAGENQKQPEKNAGPTA.R		184 - 200	CXL16_HUMAN	C-X-C motif chemokine 16 OS=Homo sapiens GN=CXCL16 PE=2 SV=4
1307.7234	1306.6993	121.5 (M:121.5)	A.VSPAAGSSPGKPPR.L		21 - 34	CYTC_HUMAN	Cystatin-C OS=Homo sapiens GN=CST3 PE=1 SV=1
825.4691	824.4505	53.7 (M:53.7)	G.SSPGKPPR.L		27 - 34	CYTC_HUMAN	Cystatin-C OS=Homo sapiens GN=CST3 PE=1 SV=1
1121.6111	1120.5989	106.5 (M:106.5)	S.PAAGSSPGKPPR.L		23 - 34	CYTC_HUMAN	Cystatin-C OS=Homo sapiens GN=CST3 PE=1 SV=1
1208.6372	1207.6309	115.5 (M:115.5)	V.SPAAGSSPGKPPR.L		22 - 34	CYTC_HUMAN	Cystatin-C OS=Homo sapiens GN=CST3 PE=1 SV=1
2870.4325	2869.4240	67.0 (M:67.0)	V.RQELEDLERSLTEEMALREPAAAAAA.L		318 - 343	DKK3_HUMAN	Dickkopf-related protein 3 OS=Homo sapiens GN=DKK3 PE=1 SV=2
2587.3020	2586.2979	76.3 (M:76.3)	G.QRQLRPEHFQEVGYAAPPSPPLS.R	Gln->pyro-Glu: 1	30 - 52	ECM1_HUMAN	Extracellular matrix protein 1 OS=Homo sapiens GN=ECM1 PE=1 SV=2
2395.3591	2394.3522	77.1 (M:77.1)	P.LQQEKLLPAQLPAEKEVGPPLP.Q		86 - 107	ECM1_HUMAN	Extracellular matrix protein 1 OS=Homo sapiens GN=ECM1 PE=1 SV=2
2919.6230	2918.6117	58.4 (M:58.4)	P.LQQEKLLPAQLPAEKEVGPPLPQEAVP.L		86 - 112	ECM1_HUMAN	Extracellular matrix protein 1 OS=Homo sapiens GN=ECM1 PE=1 SV=2
2306.0382	2305.0182	60.8 (M:60.8)	S.RSLPMDHPDSSQHGPPFEGQS.Q		53 - 73	ECM1_HUMAN	Extracellular matrix protein 1 OS=Homo sapiens GN=ECM1 PE=1 SV=2
2322.0467	2321.0131	27.5 (M:27.5)	S.RSLPMDHPDSSQHGPPFEGQS.Q	Oxidation: 5	53 - 73	ECM1_HUMAN	Extracellular matrix protein 1 OS=Homo sapiens GN=ECM1 PE=1 SV=2
1919.9767	1918.9470	72.7 (M:72.7)	L.HLGRHRAETQEQQSRS.K		29 - 44	ETBR2_HUMAN	Endothelin B receptor-like protein 2 OS=Homo sapiens GN=GPR37L1 PE=2 SV=2
2501.2721	2500.2643	84.4 (M:84.4)	R.VSGGAPLHLGRHRAETQEQQSRS.K		22 - 44	ETBR2_HUMAN	Endothelin B receptor-like protein 2 OS=Homo sapiens GN=GPR37L1 PE=2 SV=2
1415.7129	1414.6953	39.7 (M:39.7)	N.PADPQRIPSNPSH.R		143 - 155	FBLN3_HUMAN	EGF-containing fibulin-like extracellular matrix protein 1 OS=Homo sapiens GN=EFEMP1 PE=1 SV=2
1318.6663	1317.6426	51.4 (M:51.4)	P.ADPQRIPSNPSH.R		144 - 155	FBLN3_HUMAN	EGF-containing fibulin-like extracellular matrix protein 1 OS=Homo sapiens GN=EFEMP1 PE=1 SV=2
1529.7526	1528.7383	45.7 (M:45.7)	R.NPADPQRIPSNPSH.R		142 - 155	FBLN3_HUMAN	EGF-containing fibulin-like extracellular matrix protein 1 OS=Homo sapiens GN=EFEMP1 PE=1 SV=2
1883.8183	1882.8042	126.7 (M:126.7)	A.DEAGSEADHEGTHSTKRG.H		605 - 622	FIBA_HUMAN	Fibrinogen alpha chain OS=Homo sapiens GN=FGA PE=1 SV=2
2020.8775	2019.8631	136.1 (M:136.1)	A.DEAGSEADHEGTHSTKRGH.A		605 - 623	FIBA_HUMAN	Fibrinogen alpha chain OS=Homo sapiens GN=FGA PE=1 SV=2
2091.9236	2090.9002	70.8 (M:70.8)	A.DEAGSEADHEGTHSTKRGHA.K		605 - 624	FIBA_HUMAN	Fibrinogen alpha chain OS=Homo sapiens GN=FGA PE=1 SV=2
2560.2144	2559.1811	63.4 (M:63.4)	A.DEAGSEADHEGTHSTKRGHAKSRP.V		605 - 628	FIBA_HUMAN	Fibrinogen alpha chain OS=Homo sapiens GN=FGA PE=1 SV=2
2659.2439	2658.2495	176.9 (M:176.9)	A.DEAGSEADHEGTHSTKRGHAKSRPV.R		605 - 629	FIBA_HUMAN	Fibrinogen alpha chain OS=Homo sapiens GN=FGA PE=1 SV=2
1465.6575	1464.6481	162.4 (M:162.4)	A.DSGEGDFLAEGGGVR.G		21 - 35	FIBA_HUMAN	Fibrinogen alpha chain OS=Homo sapiens GN=FGA PE=1 SV=2
1350.6326	1349.6212	135.9 (M:135.9)	D.SGEGDFLAEGGGVR.G		22 - 35	FIBA_HUMAN	Fibrinogen alpha chain OS=Homo sapiens GN=FGA PE=1 SV=2
1077.5289	1076.5251	25.0 (M:25.0)	E.GDFLAEGGGVR.G		25 - 35	FIBA_HUMAN	Fibrinogen alpha chain OS=Homo sapiens GN=FGA PE=1 SV=2
1565.7464	1564.7383	24.0 (M:24.0)	E.SSSHHPGIAEFPSRG.K		560 - 574	FIBA_HUMAN	Fibrinogen alpha chain OS=Homo sapiens GN=FGA PE=1 SV=2
1916.9554	1915.9500	27.2 (M:27.2)	E.VSGNVSPGTRREYHTEK.L		416 - 432	FIBA_HUMAN	Fibrinogen alpha chain OS=Homo sapiens GN=FGA PE=1 SV=2
1020.5045	1019.5036	22.3 (M:22.3)	G.DFLAEGGGVR.G		26 - 35	FIBA_HUMAN	Fibrinogen alpha chain OS=Homo sapiens GN=FGA PE=1 SV=2
1206.5646	1205.5677	106.1 (M:106.1)	G.EGDFLAEGGGVR.G		24 - 35	FIBA_HUMAN	Fibrinogen alpha chain OS=Homo sapiens GN=FGA PE=1 SV=2
2287.1068	2286.1214	46.6 (M:46.6)	G.SEADHEGTHSTKRGHAKSRPV.R		609 - 629	FIBA_HUMAN	Fibrinogen alpha chain OS=Homo sapiens GN=FGA PE=1 SV=2
2422.1288	2421.1231	67.1 (M:67.1)	K.DSHSLTTNIMEILRGDFSSANN.R		101 - 122	FIBA_HUMAN	Fibrinogen alpha chain OS=Homo sapiens GN=FGA PE=1 SV=2
2578.2161	2577.2242	76.5 (M:76.5)	K.DSHSLTTNIMEILRGDFSSANNR.D		101 - 123	FIBA_HUMAN	Fibrinogen alpha chain OS=Homo sapiens GN=FGA PE=1 SV=2
2594.2081	2593.2191	35.4 (M:35.4)	K.DSHSLTTNIMEILRGDFSSANNR.D	Oxidation: 10	101 - 123	FIBA_HUMAN	Fibrinogen alpha chain OS=Homo sapiens GN=FGA PE=1 SV=2
1822.8791	1821.8758	51.4 (M:51.4)	K.ESSSHHPGIAEFPSRGK.S		559 - 575	FIBA_HUMAN	Fibrinogen alpha chain OS=Homo sapiens GN=FGA PE=1 SV=2
2294.0138	2292.9778	49.0 (M:49.0)	K.MADEAGSEADHEGTHSTKRGHA.K		603 - 624	FIBA_HUMAN	Fibrinogen alpha chain OS=Homo sapiens GN=FGA PE=1 SV=2
2309.9795	2308.9727	92.7 (M:92.7)	K.MADEAGSEADHEGTHSTKRGHA.K	Oxidation: 1	603 - 624	FIBA_HUMAN	Fibrinogen alpha chain OS=Homo sapiens GN=FGA PE=1 SV=2
2422.0726	2421.0727	126.5 (M:126.5)	K.MADEAGSEADHEGTHSTKRGHAK.S		603 - 625	FIBA_HUMAN	Fibrinogen alpha chain OS=Homo sapiens GN=FGA PE=1 SV=2
2438.0616	2437.0677	99.6 (M:99.6)	K.MADEAGSEADHEGTHSTKRGHAK.S	Oxidation: 1	603 - 625	FIBA_HUMAN	Fibrinogen alpha chain OS=Homo sapiens GN=FGA PE=1 SV=2
2861.3503	2860.3271	99.2 (M:99.2)	K.MADEAGSEADHEGTHSTKRGHAKSRPV.R		603 - 629	FIBA_HUMAN	Fibrinogen alpha chain OS=Homo sapiens GN=FGA PE=1 SV=2
2877.3194	2876.3220	121.0 (M:121.0)	K.MADEAGSEADHEGTHSTKRGHAKSRPV.R	Oxidation: 1	603 - 629	FIBA_HUMAN	Fibrinogen alpha chain OS=Homo sapiens GN=FGA PE=1 SV=2
1441.7803	1440.7799	87.6 (M:87.6)	K.MKPVPDLVPGNFK.S		226 - 238	FIBA_HUMAN	Fibrinogen alpha chain OS=Homo sapiens GN=FGA PE=1 SV=2
1457.7810	1456.7748	59.5 (M:59.5)	K.MKPVPDLVPGNFK.S	Oxidation: 1	226 - 238	FIBA_HUMAN	Fibrinogen alpha chain OS=Homo sapiens GN=FGA PE=1 SV=2
1442.7877	1441.7639	70.6 (M:70.6)	K.MKPVPDLVPGNFK.S	Deamidated: 11	226 - 238	FIBA_HUMAN	Fibrinogen alpha chain OS=Homo sapiens GN=FGA PE=1 SV=2
1913.8080	1912.8075	52.2 (M:52.2)	K.QFTSSTSYNRGDSTFES.K		582 - 598	FIBA_HUMAN	Fibrinogen alpha chain OS=Homo sapiens GN=FGA PE=1 SV=2
1896.7855	1895.7810	39.0 (M:39.0)	K.QFTSSTSYNRGDSTFES.K	Gln->pyro-Glu: 1	582 - 598	FIBA_HUMAN	Fibrinogen alpha chain OS=Homo sapiens GN=FGA PE=1 SV=2
2128.9417	2127.9345	27.4 (M:27.4)	K.QFTSSTSYNRGDSTFESKS.Y		582 - 600	FIBA_HUMAN	Fibrinogen alpha chain OS=Homo sapiens GN=FGA PE=1 SV=2
2291.9991	2290.9978	34.1 (M:34.1)	K.QFTSSTSYNRGDSTFESKSY.K		582 - 601	FIBA_HUMAN	Fibrinogen alpha chain OS=Homo sapiens GN=FGA PE=1 SV=2
2274.9738	2273.9713	55.9 (M:55.9)	K.QFTSSTSYNRGDSTFESKSY.K	Gln->pyro-Glu: 1	582 - 601	FIBA_HUMAN	Fibrinogen alpha chain OS=Homo sapiens GN=FGA PE=1 SV=2
1339.7374	1338.7296	61.9 (M:61.9)	K.SQLQKVPPEWK.A		239 - 249	FIBA_HUMAN	Fibrinogen alpha chain OS=Homo sapiens GN=FGA PE=1 SV=2
1410.7752	1409.7667	41.8 (M:41.8)	K.SQLQKVPPEWKA.L		239 - 250	FIBA_HUMAN	Fibrinogen alpha chain OS=Homo sapiens GN=FGA PE=1 SV=2
2227.1147	2226.1177	99.6 (M:99.6)	K.SQLQKVPPEWKALTDMPQM.R		239 - 257	FIBA_HUMAN	Fibrinogen alpha chain OS=Homo sapiens GN=FGA PE=1 SV=2
2243.1168	2242.1126	45.5 (M:45.5)	K.SQLQKVPPEWKALTDMPQM.R	Oxidation: 19	239 - 257	FIBA_HUMAN	Fibrinogen alpha chain OS=Homo sapiens GN=FGA PE=1 SV=2
2553.1028	2552.0939	74.6 (M:74.6)	K.SSSYSKQFTSSTSYNRGDSTFES.K		576 - 598	FIBA_HUMAN	Fibrinogen alpha chain OS=Homo sapiens GN=FGA PE=1 SV=2
2681.1929	2680.1889	81.0 (M:81.0)	K.SSSYSKQFTSSTSYNRGDSTFESK.S		576 - 599	FIBA_HUMAN	Fibrinogen alpha chain OS=Homo sapiens GN=FGA PE=1 SV=2
2768.2328	2767.2209	96.3 (M:96.3)	K.SSSYSKQFTSSTSYNRGDSTFESKS.Y		576 - 600	FIBA_HUMAN	Fibrinogen alpha chain OS=Homo sapiens GN=FGA PE=1 SV=2
2931.3025	2930.2842	60.0 (M:60.0)	K.SSSYSKQFTSSTSYNRGDSTFESKSY.K		576 - 601	FIBA_HUMAN	Fibrinogen alpha chain OS=Homo sapiens GN=FGA PE=1 SV=2
3059.4020	3058.3792	87.8 (M:87.8)	K.SSSYSKQFTSSTSYNRGDSTFESKSYK.M		576 - 602	FIBA_HUMAN	Fibrinogen alpha chain OS=Homo sapiens GN=FGA PE=1 SV=2
3261.4584	3260.4568	21.1 (M:21.1)	K.SSSYSKQFTSSTSYNRGDSTFESKSYKMA.D		576 - 604	FIBA_HUMAN	Fibrinogen alpha chain OS=Homo sapiens GN=FGA PE=1 SV=2
2672.1511	2671.1681	84.5 (M:84.5)	K.SYKMADEAGSEADHEGTHSTKRGHA.K		600 - 624	FIBA_HUMAN	Fibrinogen alpha chain OS=Homo sapiens GN=FGA PE=1 SV=2
2800.2505	2799.2631	104.6 (M:104.6)	K.SYKMADEAGSEADHEGTHSTKRGHAK.S		600 - 625	FIBA_HUMAN	Fibrinogen alpha chain OS=Homo sapiens GN=FGA PE=1 SV=2
3239.5278	3238.5174	128.0 (M:128.0)	K.SYKMADEAGSEADHEGTHSTKRGHAKSRPV.R		600 - 629	FIBA_HUMAN	Fibrinogen alpha chain OS=Homo sapiens GN=FGA PE=1 SV=2
3255.5232	3254.5123	95.2 (M:95.2)	K.SYKMADEAGSEADHEGTHSTKRGHAKSRPV.R	Oxidation: 4	600 - 629	FIBA_HUMAN	Fibrinogen alpha chain OS=Homo sapiens GN=FGA PE=1 SV=2
1182.6576	1181.6445	91.9 (M:91.9)	M.KPVPDLVPGNF.K		227 - 237	FIBA_HUMAN	Fibrinogen alpha chain OS=Homo sapiens GN=FGA PE=1 SV=2
1310.7559	1309.7394	121.6 (M:121.6)	M.KPVPDLVPGNFK.S		227 - 238	FIBA_HUMAN	Fibrinogen alpha chain OS=Homo sapiens GN=FGA PE=1 SV=2
1513.6949	1512.6746	21.4 (M:21.4)	R.HRHPDEAAFFDTA.S		511 - 523	FIBA_HUMAN	Fibrinogen alpha chain OS=Homo sapiens GN=FGA PE=1 SV=2
1758.7863	1757.7758	34.9 (M:34.9)	R.HRHPDEAAFFDTASTG.K		511 - 526	FIBA_HUMAN	Fibrinogen alpha chain OS=Homo sapiens GN=FGA PE=1 SV=2
1886.8845	1885.8707	54.6 (M:54.6)	R.HRHPDEAAFFDTASTGK.T		511 - 527	FIBA_HUMAN	Fibrinogen alpha chain OS=Homo sapiens GN=FGA PE=1 SV=2
2767.2797	2766.2827	55.0 (M:55.0)	R.HRHPDEAAFFDTASTGKTFPGFFSP.M		511 - 535	FIBA_HUMAN	Fibrinogen alpha chain OS=Homo sapiens GN=FGA PE=1 SV=2
1263.6008	1262.5891	106.0 (M:106.0)	S.GEGDFLAEGGGVR.G		23 - 35	FIBA_HUMAN	Fibrinogen alpha chain OS=Homo sapiens GN=FGA PE=1 SV=2
1536.6891	1535.6852	154.2 (M:154.2)	T.ADSGEGDFLAEGGGVR.G		20 - 35	FIBA_HUMAN	Fibrinogen alpha chain OS=Homo sapiens GN=FGA PE=1 SV=2
1616.6635	1615.6515	125.9 (M:125.9)	T.ADSGEGDFLAEGGGVR.G	Phospho: 3	20 - 35	FIBA_HUMAN	Fibrinogen alpha chain OS=Homo sapiens GN=FGA PE=1 SV=2
2875.5816	2874.5689	36.3 (M:36.3)	A.RGHRPLDKKREEAPSLRPAPPPISGGG.Y		44 - 70	FIBB_HUMAN	Fibrinogen beta chain OS=Homo sapiens GN=FGB PE=1 SV=2
1384.6227	1383.6055	107.5 (M:107.5)	G.VNDNEEGFFSAR.G		33 - 44	FIBB_HUMAN	Fibrinogen beta chain OS=Homo sapiens GN=FGB PE=1 SV=2
1385.6090	1384.5895	115.2 (M:115.2)	G.VNDNEEGFFSAR.G	Deamidated: 2	33 - 44	FIBB_HUMAN	Fibrinogen beta chain OS=Homo sapiens GN=FGB PE=1 SV=2
2079.0846	2078.0909	46.2 (M:46.2)	K.KREEAPSLRPAPPPISGGGY.R		52 - 71	FIBB_HUMAN	Fibrinogen beta chain OS=Homo sapiens GN=FGB PE=1 SV=2
1171.5068	1170.4942	68.7 (M:68.7)	N.DNEEGFFSAR.G		35 - 44	FIBB_HUMAN	Fibrinogen beta chain OS=Homo sapiens GN=FGB PE=1 SV=2
1441.6381	1440.6270	92.2 (M:92.2)	Q.GVNDNEEGFFSAR.G		32 - 44	FIBB_HUMAN	Fibrinogen beta chain OS=Homo sapiens GN=FGB PE=1 SV=2
2882.5484	2881.5311	46.2 (M:46.2)	R.GHRPLDKKREEAPSLRPAPPPISGGGY.R		45 - 71	FIBB_HUMAN	Fibrinogen beta chain OS=Homo sapiens GN=FGB PE=1 SV=2
1552.6677	1551.6590	140.2 (M:140.2)	S.QGVNDNEEGFFSAR.G	Gln->pyro-Glu: 1	31 - 44	FIBB_HUMAN	Fibrinogen beta chain OS=Homo sapiens GN=FGB PE=1 SV=2
1570.6877	1569.6696	83.1 (M:83.1)	S.QGVNDNEEGFFSAR.G	Deamidated: 4	31 - 44	FIBB_HUMAN	Fibrinogen beta chain OS=Homo sapiens GN=FGB PE=1 SV=2
4416.2397	4415.1795	73.5 (M:73.5)	S.QGVNDNEEGFFSARGHRPLDKKREEAPSLRPAPPPISGGGY.R	Gln->pyro-Glu: 1	31 - 71	FIBB_HUMAN	Fibrinogen beta chain OS=Homo sapiens GN=FGB PE=1 SV=2
1285.5426	1284.5371	104.8 (M:104.8)	V.NDNEEGFFSAR.G		34 - 44	FIBB_HUMAN	Fibrinogen beta chain OS=Homo sapiens GN=FGB PE=1 SV=2
1286.5351	1285.5211	72.6 (M:72.6)	V.NDNEEGFFSAR.G	Deamidated: 1	34 - 44	FIBB_HUMAN	Fibrinogen beta chain OS=Homo sapiens GN=FGB PE=1 SV=2
2520.2622	2519.2578	79.8 (M:79.8)	K.AIQLTYNPDESSKPNMIDAATLK.S		89 - 111	FIBG_HUMAN	Fibrinogen gamma chain precursor - Homo sapiens (Human)
1974.8658	1973.8485	65.8 (M:65.8)	A.QYEDDPHWWFHYLR.S	Gln->pyro-Glu: 1	19 - 32	FMOD_HUMAN
2456.1379	2455.1478	22.3 (M:22.3)	A.EKEKEMDPFHYDYQTLRIGG.L		22 - 41	FXYD6_HUMAN	FXYD domain-containing ion transport regulator 6 OS=Homo sapiens GN=FXYD6 PE=2 SV=1
1959.8458	1958.8356	56.6 (M:56.6)	A.SAAEKEKEMDPFHYDY.Q		19 - 34	FXYD6_HUMAN	FXYD domain-containing ion transport regulator 6 OS=Homo sapiens GN=FXYD6 PE=2 SV=1
2685.2615	2684.2541	114.0 (M:114.0)	A.SAAEKEKEMDPFHYDYQTLRIGG.L		19 - 41	FXYD6_HUMAN	FXYD domain-containing ion transport regulator 6 OS=Homo sapiens GN=FXYD6 PE=2 SV=1
3044.4551	3043.4750	55.7 (M:55.7)	A.SAAEKEKEMDPFHYDYQTLRIGGLVF.A		19 - 44	FXYD6_HUMAN	FXYD domain-containing ion transport regulator 6 OS=Homo sapiens GN=FXYD6 PE=2 SV=1
1681.7889	1680.7896	19.3 (M:19.3)	M.DPFHYDYQTLRIGG.L		28 - 41	FXYD6_HUMAN	FXYD domain-containing ion transport regulator 6 OS=Homo sapiens GN=FXYD6 PE=2 SV=1
2135.1173	2134.0992	103.8 (M:103.8)	A.ATASRGASQAGAPQGRVPEARP.N		28 - 49	GELS_HUMAN	Gelsolin OS=Homo sapiens GN=GSN PE=1 SV=1
1520.8058	1519.7855	59.9 (M:59.9)	A.SQAGAPQGRVPEARP.N		35 - 49	GELS_HUMAN	Gelsolin OS=Homo sapiens GN=GSN PE=1 SV=1
1163.5974	1162.5731	42.0 (M:42.0)	S.QAGAPQGRVPEA.R	Gln->pyro-Glu: 1	36 - 47	GELS_HUMAN	Gelsolin OS=Homo sapiens GN=GSN PE=1 SV=1
1416.7483	1415.7270	52.6 (M:52.6)	S.QAGAPQGRVPEARP.N	Gln->pyro-Glu: 1	36 - 49	GELS_HUMAN	Gelsolin OS=Homo sapiens GN=GSN PE=1 SV=1
1551.8027	1550.7914	88.6 (M:88.6)	S.RGASQAGAPQGRVPEA.R		32 - 47	GELS_HUMAN	Gelsolin OS=Homo sapiens GN=GSN PE=1 SV=1
1804.9640	1803.9452	93.9 (M:93.9)	S.RGASQAGAPQGRVPEARP.N		32 - 49	GELS_HUMAN	Gelsolin OS=Homo sapiens GN=GSN PE=1 SV=1
1826.9299	1825.9323	47.3 (M:47.3)	Y.LSSHIANVERVPFDAAT.L		410 - 426	GELS_HUMAN	Gelsolin OS=Homo sapiens GN=GSN PE=1 SV=1
2710.3575	2709.3544	66.0 (M:66.0)	Y.LSSHIANVERVPFDAATLHTSTAMAA.Q		410 - 435	GELS_HUMAN	Gelsolin OS=Homo sapiens GN=GSN PE=1 SV=1
2261.2063	2260.1785	32.2 (M:32.2)	A.SRDPQGRPDSPRERTPKGKP.H		25 - 44	GP158_HUMAN	Probable G-protein coupled receptor 158 OS=Homo sapiens GN=GPR158 PE=2 SV=1
1964.9558	1963.9500	37.8 (M:37.8)	P.SWDLPAAPGRDPAAGRGAEA.S		85 - 104	GPR37_HUMAN	Probable G-protein coupled receptor 37 OS=Homo sapiens GN=GPR37 PE=1 SV=2
2116.0519	2115.0192	78.4 (M:78.4)	Q.ISEEEEKGPRGAGISGRSQE.Q		148 - 167	GPR37_HUMAN	Probable G-protein coupled receptor 37 OS=Homo sapiens GN=GPR37 PE=1 SV=2
3185.5256	3184.5596	68.3 (M:68.3)	Q.ISEEEEKGPRGAGISGRSQEQSVKTVPGASD.L		148 - 178	GPR37_HUMAN	Probable G-protein coupled receptor 37 OS=Homo sapiens GN=GPR37 PE=1 SV=2
1691.8499	1690.8387	17.1 (M:17.1)	W.DLPAAPGRDPAAGRGAEA.S		87 - 104	GPR37_HUMAN	Probable G-protein coupled receptor 37 OS=Homo sapiens GN=GPR37 PE=1 SV=2
2738.2748	2737.2719	54.6 (M:54.6)	S.RVTGNPGDEEFIEPSTENEFGLTSL.R		386 - 410	HEG1_HUMAN	Protein HEG homolog 1 OS=Homo sapiens GN=HEG1 PE=1 SV=3
2120.0622	2119.0554	44.5 (M:44.5)	D.KLPECEAVCGKPKNPANPVQ.R	Dehydro: 5, 9	141 - 160	HPT_HUMAN
2235.0962	2234.0824	56.7 (M:56.7)	G.DKLPECEAVCGKPKNPANPVQ.R	Dehydro: 6, 10	140 - 160	HPT_HUMAN
2817.4259	2816.4313	45.1 (M:45.1)	W.INKAVGDKLPECEAVCGKPKNPANPVQ.R	Dehydro: 12, 16	134 - 160	HPT_HUMAN
1270.7039	1269.6942	19.5 (M:19.5)	I.FRPKHTRISE.L		137 - 146	IBP5_HUMAN	Insulin-like growth factor-binding protein 5 OS=Homo sapiens GN=IGFBP5 PE=1 SV=1
1383.7877	1382.7783	27.6 (M:27.6)	K.IFRPKHTRISE.L		136 - 146	IBP5_HUMAN	Insulin-like growth factor-binding protein 5 OS=Homo sapiens GN=IGFBP5 PE=1 SV=1
1235.5513	1234.5401	85.2 (M:85.2)	D.PAHGGAPPEMASN.R		166 - 178	IGF2_HUMAN	Insulin-like growth factor II OS=Homo sapiens GN=IGF2 PE=1 SV=1
1251.5477	1250.5350	75.1 (M:75.1)	D.PAHGGAPPEMASN.R	Oxidation: 10	166 - 178	IGF2_HUMAN	Insulin-like growth factor II OS=Homo sapiens GN=IGF2 PE=1 SV=1
1847.8915	1846.9002	34.7 (M:34.7)	K.FFQYDTWKQSTQRL.R		113 - 126	IGF2_HUMAN	Insulin-like growth factor II OS=Homo sapiens GN=IGF2 PE=1 SV=1
1569.8359	1568.8311	110.3 (M:110.3)	R.GHVLAKELEAFREA.K		139 - 152	IGF2_HUMAN	Insulin-like growth factor II OS=Homo sapiens GN=IGF2 PE=1 SV=1
1697.9214	1696.9261	56.2 (M:56.2)	R.GHVLAKELEAFREAK.R		139 - 153	IGF2_HUMAN	Insulin-like growth factor II OS=Homo sapiens GN=IGF2 PE=1 SV=1
2244.2387	2243.2400	74.1 (M:74.1)	R.GHVLAKELEAFREAKRHRP.L		139 - 157	IGF2_HUMAN	Insulin-like growth factor II OS=Homo sapiens GN=IGF2 PE=1 SV=1
2711.3392	2710.3156	39.4 (M:39.4)	S.ERDVSTPPTVLPDNFPRYPVGKF.F	Phospho: 5	91 - 113	IGF2_HUMAN	Insulin-like growth factor II OS=Homo sapiens GN=IGF2 PE=1 SV=1
1736.7793	1735.7649	51.2 (M:51.2)	L.EPPEQQEPGERQEPS.M		961 - 975	ITA7_HUMAN	Integrin alpha-7 OS=Homo sapiens GN=ITGA7 PE=1 SV=3
1891.8629	1890.8595	80.3 (M:80.3)	R.ELEPPEQQEPGERQEP.S		959 - 974	ITA7_HUMAN	Integrin alpha-7 OS=Homo sapiens GN=ITGA7 PE=1 SV=3
1978.9046	1977.8916	78.1 (M:78.1)	R.ELEPPEQQEPGERQEPS.M		959 - 975	ITA7_HUMAN	Integrin alpha-7 OS=Homo sapiens GN=ITGA7 PE=1 SV=3
2109.9393	2108.9321	44.7 (M:44.7)	R.ELEPPEQQEPGERQEPSM.S		959 - 976	ITA7_HUMAN	Integrin alpha-7 OS=Homo sapiens GN=ITGA7 PE=1 SV=3
2196.9697	2195.9641	33.2 (M:33.2)	R.ELEPPEQQEPGERQEPSMS.W		959 - 977	ITA7_HUMAN	Integrin alpha-7 OS=Homo sapiens GN=ITGA7 PE=1 SV=3
1357.5421	1356.5218	50.4 (M:50.4)	S.QEEAQSWGHSSE.Q	Gln->pyro-Glu: 1	18 - 29	ITIH5_HUMAN
2122.9415	2121.9352	23.5 (M:23.5)	S.QEEAQSWGHSSEQDGLRVP.R	Gln->pyro-Glu: 1	18 - 36	ITIH5_HUMAN
2279.0367	2278.0363	114.8 (M:114.8)	S.QEEAQSWGHSSEQDGLRVPR.Q	Gln->pyro-Glu: 1	18 - 37	ITIH5_HUMAN
1377.6889	1376.6837	28.2 (M:28.2)	I.RHFENKFAVET.L		252 - 262	ITM2B_HUMAN	Integral membrane protein 2B OS=Homo sapiens GN=ITM2B PE=1 SV=1
1221.5878	1220.5826	55.0 (M:55.0)	R.HFENKFAVET.L		253 - 262	ITM2B_HUMAN	Integral membrane protein 2B OS=Homo sapiens GN=ITM2B PE=1 SV=1
1596.7712	1595.7667	32.0 (M:32.0)	S.NCFAIRHFENKFA.V		247 - 259	ITM2B_HUMAN	Integral membrane protein 2B OS=Homo sapiens GN=ITM2B PE=1 SV=1
1925.9332	1924.9254	75.6 (M:75.6)	S.NCFAIRHFENKFAVET.L		247 - 262	ITM2B_HUMAN	Integral membrane protein 2B OS=Homo sapiens GN=ITM2B PE=1 SV=1
2801.2352	2800.2511	29.2 (M:29.2)	C.YESHESMESYELNPFINRRNANT.F		20 - 42	MGP_HUMAN	Matrix Gla protein OS=Homo sapiens GN=MGP PE=1 SV=2
1252.6247	1251.6248	35.5 (M:35.5)	E.SYELNPFINR.R		28 - 37	MGP_HUMAN	Matrix Gla protein OS=Homo sapiens GN=MGP PE=1 SV=2
1593.8142	1592.8059	28.3 (M:28.3)	E.SYELNPFINRRNA.N		28 - 40	MGP_HUMAN	Matrix Gla protein OS=Homo sapiens GN=MGP PE=1 SV=2
1808.9064	1807.8965	24.2 (M:24.2)	E.SYELNPFINRRNANT.F		28 - 42	MGP_HUMAN	Matrix Gla protein OS=Homo sapiens GN=MGP PE=1 SV=2
2409.3648	2408.3639	68.3 (M:68.3)	D.GKNIKEKETVIIPNEKSLQLQ.K		54 - 74	MIME_HUMAN	Mimecan OS=Homo sapiens GN=OGN PE=1 SV=1
1723.8360	1722.8213	18.8 (M:18.8)	P.APPTQQDSRIIYDYG.T		20 - 34	MIME_HUMAN	Mimecan OS=Homo sapiens GN=OGN PE=1 SV=1
1650.7169	1649.6918	74.8 (M:74.8)	R.NGKDQDGDQAPEYRG.R	Deamidated: 1	82 - 96	MOG_HUMAN	Myelin-oligodendrocyte glycoprotein OS=Homo sapiens GN=MOG PE=1 SV=2
2035.9229	2034.8991	62.2 (M:62.2)	R.NGKDQDGDQAPEYRGRTE.L		82 - 99	MOG_HUMAN	Myelin-oligodendrocyte glycoprotein OS=Homo sapiens GN=MOG PE=1 SV=2
2036.9154	2035.8831	70.8 (M:70.8)	R.NGKDQDGDQAPEYRGRTE.L	Deamidated: 1	82 - 99	MOG_HUMAN	Myelin-oligodendrocyte glycoprotein OS=Homo sapiens GN=MOG PE=1 SV=2
2036.8870	2035.8831	91.5 (M:91.5)	R.NGKDQDGDQAPEYRGRTE.L	Deamidated: 9	82 - 99	MOG_HUMAN	Myelin-oligodendrocyte glycoprotein OS=Homo sapiens GN=MOG PE=1 SV=2
2148.9908	2147.9832	54.1 (M:54.1)	R.NGKDQDGDQAPEYRGRTEL.L		82 - 100	MOG_HUMAN	Myelin-oligodendrocyte glycoprotein OS=Homo sapiens GN=MOG PE=1 SV=2
2150.0034	2148.9672	59.5 (M:59.5)	R.NGKDQDGDQAPEYRGRTEL.L	Deamidated: 1	82 - 100	MOG_HUMAN	Myelin-oligodendrocyte glycoprotein OS=Homo sapiens GN=MOG PE=1 SV=2
1435.5933	1434.5899	96.6 (M:96.6)	D.PPGAPHTEEEGAED.-		167 - 180	NBL1_HUMAN	Neuroblastoma suppressor of tumorigenicity 1 OS=Homo sapiens GN=NBL1 PE=1 SV=1
1590.8166	1589.7950	65.5 (M:65.5)	A.ENQQGKSKAAHFVF.R		687 - 700	NCAM1_HUMAN	Neural cell adhesion molecule 1 OS=Homo sapiens GN=NCAM1 PE=1 SV=3
1859.9785	1858.9690	115.2 (M:115.2)	Y.VVAENQQGKSKAAHFVF.R		684 - 700	NCAM1_HUMAN	Neural cell adhesion molecule 1 OS=Homo sapiens GN=NCAM1 PE=1 SV=3
2310.0884	2309.0771	121.7 (M:121.7)	A.FSETDTQSTGEASVVSGPRVAQG.Y		59 - 81	NCKX2_HUMAN	Sodium/potassium/calcium exchanger 2 OS=Homo sapiens GN=SLC24A2 PE=2 SV=1
2995.4075	2994.4068	80.5 (M:80.5)	A.FSETDTQSTGEASVVSGPRVAQGYHQRT.L		59 - 86	NCKX2_HUMAN	Sodium/potassium/calcium exchanger 2 OS=Homo sapiens GN=SLC24A2 PE=2 SV=1
1568.8356	1567.8107	79.6 (M:79.6)	A.LHGAGGSAGPPALPGAPAA.S		62 - 80	NPTXR_HUMAN	Neuronal pentraxin receptor OS=Homo sapiens GN=NPTXR PE=2 SV=2
1903.8284	1902.7942	45.2 (M:45.2)	A.YPSKPDNPGEDAPAEDMA.R		29 - 46	NPY_HUMAN	Neuropeptide Y OS=Homo sapiens GN=NPY PE=1 SV=1
1650.6763	1649.6628	93.4 (M:93.4)	P.DNPGEDAPAEDMARY.Y		34 - 48	NPY_HUMAN	Neuropeptide Y OS=Homo sapiens GN=NPY PE=1 SV=1
1962.8540	1961.8425	52.5 (M:52.5)	P.SKPDNPGEDAPAEDMARY.Y		31 - 48	NPY_HUMAN	Neuropeptide Y OS=Homo sapiens GN=NPY PE=1 SV=1
2218.0894	2217.0835	82.2 (M:82.2)	R.SSPETLISDLLMRESTENVP.R		68 - 87	NPY_HUMAN	Neuropeptide Y OS=Homo sapiens GN=NPY PE=1 SV=1
2852.3387	2851.3433	67.5 (M:67.5)	R.SVSPWMSVLSEEKLSEQETEAAEKSA.-		160 - 185	NSG1_HUMAN	Neuron-specific protein family member 1 OS=Homo sapiens GN=NSG1 PE=2 SV=1
2737.3403	2736.3606	52.7 (M:52.7)	A.IPVKQADSGSSEEKQLYNKYPDAVA.T		17 - 41	OSTP_HUMAN	Osteopontin OS=Homo sapiens GN=SPP1 PE=1 SV=1
2382.0226	2381.0044	56.7 (M:56.7)	A.QDLNAPSDWDSRGKDSYETSQ.L	Gln->pyro-Glu: 1	209 - 229	OSTP_HUMAN	Osteopontin OS=Homo sapiens GN=SPP1 PE=1 SV=1
3858.6140	3857.6637	46.8 (M:46.8)	A.QDLNAPSDWDSRGKDSYETSQLDDQSAETHSHKQ.S	Gln->pyro-Glu: 1	209 - 242	OSTP_HUMAN	Osteopontin OS=Homo sapiens GN=SPP1 PE=1 SV=1
3945.6799	3944.6957	168.0 (M:168.0)	A.QDLNAPSDWDSRGKDSYETSQLDDQSAETHSHKQS.R	Gln->pyro-Glu: 1	209 - 243	OSTP_HUMAN	Osteopontin OS=Homo sapiens GN=SPP1 PE=1 SV=1
3961.6866	3960.7383	55.5 (M:55.5)	A.QDLNAPSDWDSRGKDSYETSQLDDQSAETHSHKQS.R	Amidated: 35	209 - 243	OSTP_HUMAN	Osteopontin OS=Homo sapiens GN=SPP1 PE=1 SV=1
4437.0534	4435.9814	70.4 (M:70.4)	A.QDLNAPSDWDSRGKDSYETSQLDDQSAETHSHKQSRLY.K	Acetyl: 1	209 - 246	OSTP_HUMAN	Osteopontin OS=Homo sapiens GN=SPP1 PE=1 SV=1
1427.7059	1426.6841	29.4 (M:29.4)	A.TWLNPDPSQKQN.L		42 - 53	OSTP_HUMAN	Osteopontin OS=Homo sapiens GN=SPP1 PE=1 SV=1
4705.2241	4704.1600	36.9 (M:36.9)	A.YKAIPVAQDLNAPSDWDSRGKDSYETSQLDDQSAETHSHKQS.R		202 - 243	OSTP_HUMAN	Osteopontin OS=Homo sapiens GN=SPP1 PE=1 SV=1
2197.1263	2196.1287	41.2 (M:41.2)	D.KHLKFRISHELDSASSEVN.-		296 - 314	OSTP_HUMAN	Osteopontin OS=Homo sapiens GN=SPP1 PE=1 SV=1
3719.5915	3718.6368	90.4 (M:90.4)	D.LNAPSDWDSRGKDSYETSQLDDQSAETHSHKQS.R		211 - 243	OSTP_HUMAN	Osteopontin OS=Homo sapiens GN=SPP1 PE=1 SV=1
2821.2396	2820.2547	18.7 (M:18.7)	D.SRGKDSYETSQLDDQSAETHSHKQS.R		219 - 243	OSTP_HUMAN	Osteopontin OS=Homo sapiens GN=SPP1 PE=1 SV=1
2277.9714	2276.9782	66.2 (M:66.2)	D.SYETSQLDDQSAETHSHKQS.R		224 - 243	OSTP_HUMAN	Osteopontin OS=Homo sapiens GN=SPP1 PE=1 SV=1
2710.2440	2709.2267	52.4 (M:52.4)	D.SYETSQLDDQSAETHSHKQSRLY.K		224 - 246	OSTP_HUMAN	Osteopontin OS=Homo sapiens GN=SPP1 PE=1 SV=1
1330.6350	1329.6161	27.1 (M:27.1)	F.RISHELDSASSE.V		301 - 312	OSTP_HUMAN	Osteopontin OS=Homo sapiens GN=SPP1 PE=1 SV=1
1543.7430	1542.7274	118.1 (M:118.1)	F.RISHELDSASSEVN.-		301 - 314	OSTP_HUMAN	Osteopontin OS=Homo sapiens GN=SPP1 PE=1 SV=1
4414.0559	4413.0018	60.3 (M:60.3)	K.AIPVAQDLNAPSDWDSRGKDSYETSQLDDQSAETHSHKQS.R		204 - 243	OSTP_HUMAN	Osteopontin OS=Homo sapiens GN=SPP1 PE=1 SV=1
1690.8044	1689.7958	46.7 (M:46.7)	K.FRISHELDSASSEVN.-		300 - 314	OSTP_HUMAN	Osteopontin OS=Homo sapiens GN=SPP1 PE=1 SV=1
3606.5645	3605.5527	116.5 (M:116.5)	L.NAPSDWDSRGKDSYETSQLDDQSAETHSHKQS.R		212 - 243	OSTP_HUMAN	Osteopontin OS=Homo sapiens GN=SPP1 PE=1 SV=1
3324.4366	3323.4199	89.0 (M:89.0)	P.SDWDSRGKDSYETSQLDDQSAETHSHKQS.R		215 - 243	OSTP_HUMAN	Osteopontin OS=Homo sapiens GN=SPP1 PE=1 SV=1
2569.1567	2568.1365	45.3 (M:45.3)	P.VAQDLNAPSDWDSRGKDSYETSQ.L		207 - 229	OSTP_HUMAN	Osteopontin OS=Homo sapiens GN=SPP1 PE=1 SV=1
4132.8795	4131.8278	71.2 (M:71.2)	P.VAQDLNAPSDWDSRGKDSYETSQLDDQSAETHSHKQS.R		207 - 243	OSTP_HUMAN	Osteopontin OS=Homo sapiens GN=SPP1 PE=1 SV=1
2527.2000	2526.2238	74.0 (M:74.0)	P.VKQADSGSSEEKQLYNKYPDAVA.T		19 - 41	OSTP_HUMAN	Osteopontin OS=Homo sapiens GN=SPP1 PE=1 SV=1
3935.9221	3934.8973	45.0 (M:45.0)	P.VKQADSGSSEEKQLYNKYPDAVATWLNPDPSQKQN.L		19 - 53	OSTP_HUMAN	Osteopontin OS=Homo sapiens GN=SPP1 PE=1 SV=1
3834.7032	3833.6637	27.0 (M:27.0)	Q.DLNAPSDWDSRGKDSYETSQLDDQSAETHSHKQS.R		210 - 243	OSTP_HUMAN	Osteopontin OS=Homo sapiens GN=SPP1 PE=1 SV=1
1495.6827	1494.6699	53.6 (M:53.6)	Q.LDDQSAETHSHKQ.S		230 - 242	OSTP_HUMAN	Osteopontin OS=Homo sapiens GN=SPP1 PE=1 SV=1
1582.7199	1581.7019	114.2 (M:114.2)	Q.LDDQSAETHSHKQS.R		230 - 243	OSTP_HUMAN	Osteopontin OS=Homo sapiens GN=SPP1 PE=1 SV=1
1851.9005	1850.8871	76.7 (M:76.7)	Q.LDDQSAETHSHKQSRL.Y		230 - 245	OSTP_HUMAN	Osteopontin OS=Homo sapiens GN=SPP1 PE=1 SV=1
2014.9525	2013.9504	108.0 (M:108.0)	Q.LDDQSAETHSHKQSRLY.K		230 - 246	OSTP_HUMAN	Osteopontin OS=Homo sapiens GN=SPP1 PE=1 SV=1
2116.9322	2115.9192	95.7 (M:95.7)	R.KANDESNEHSDVIDSQELS.K		249 - 267	OSTP_HUMAN	Osteopontin OS=Homo sapiens GN=SPP1 PE=1 SV=1
2244.9908	2244.0142	157.2 (M:157.2)	R.KANDESNEHSDVIDSQELSK.V		249 - 268	OSTP_HUMAN	Osteopontin OS=Homo sapiens GN=SPP1 PE=1 SV=1
2716.2593	2715.2584	176.6 (M:176.6)	R.KANDESNEHSDVIDSQELSKVSRE.F		249 - 272	OSTP_HUMAN	Osteopontin OS=Homo sapiens GN=SPP1 PE=1 SV=1
2863.3380	2862.3268	145.4 (M:145.4)	R.KANDESNEHSDVIDSQELSKVSREF.H		249 - 273	OSTP_HUMAN	Osteopontin OS=Homo sapiens GN=SPP1 PE=1 SV=1
2862.3870	2861.3428	127.6 (M:127.6)	R.KANDESNEHSDVIDSQELSKVSREF.H	Amidated: 25	249 - 273	OSTP_HUMAN	Osteopontin OS=Homo sapiens GN=SPP1 PE=1 SV=1
3000.3891	2999.3857	15.8 (M:15.8)	R.KANDESNEHSDVIDSQELSKVSREFH.S		249 - 274	OSTP_HUMAN	Osteopontin OS=Homo sapiens GN=SPP1 PE=1 SV=1
3086.4131	3085.4337	58.5 (M:58.5)	R.KANDESNEHSDVIDSQELSKVSREFHS.H	Amidated: 27	249 - 275	OSTP_HUMAN	Osteopontin OS=Homo sapiens GN=SPP1 PE=1 SV=1
3087.4239	3086.4177	30.4 (M:30.4)	R.KANDESNEHSDVIDSQELSKVSREFHS.H		249 - 275	OSTP_HUMAN	Osteopontin OS=Homo sapiens GN=SPP1 PE=1 SV=1
3353.5051	3352.5192	160.8 (M:160.8)	R.KANDESNEHSDVIDSQELSKVSREFHSHE.F		249 - 277	OSTP_HUMAN	Osteopontin OS=Homo sapiens GN=SPP1 PE=1 SV=1
3499.5820	3498.6036	47.2 (M:47.2)	R.KANDESNEHSDVIDSQELSKVSREFHSHEF.H	Amidated: 30	249 - 278	OSTP_HUMAN	Osteopontin OS=Homo sapiens GN=SPP1 PE=1 SV=1
3500.6073	3499.5876	31.3 (M:31.3)	R.KANDESNEHSDVIDSQELSKVSREFHSHEF.H		249 - 278	OSTP_HUMAN	Osteopontin OS=Homo sapiens GN=SPP1 PE=1 SV=1
3439.6336	3438.5998	56.8 (M:56.8)	R.SKSKKFRRPDIQYPDATDEDITSHMESEE.L		169 - 197	OSTP_HUMAN	Osteopontin OS=Homo sapiens GN=SPP1 PE=1 SV=1
3438.6185	3437.6158	29.4 (M:29.4)	R.SKSKKFRRPDIQYPDATDEDITSHMESEE.L	Amidated: 29	169 - 197	OSTP_HUMAN	Osteopontin OS=Homo sapiens GN=SPP1 PE=1 SV=1
3519.5975	3518.5661	62.2 (M:62.2)	R.SKSKKFRRPDIQYPDATDEDITSHMESEE.L	Phospho: 17	169 - 197	OSTP_HUMAN	Osteopontin OS=Homo sapiens GN=SPP1 PE=1 SV=1
3237.4062	3236.3879	42.0 (M:42.0)	S.DWDSRGKDSYETSQLDDQSAETHSHKQS.R		216 - 243	OSTP_HUMAN	Osteopontin OS=Homo sapiens GN=SPP1 PE=1 SV=1
1326.6522	1325.6364	42.9 (M:42.9)	T.WLNPDPSQKQN.L		43 - 53	OSTP_HUMAN	Osteopontin OS=Homo sapiens GN=SPP1 PE=1 SV=1
2470.0916	2469.0680	74.4 (M:74.4)	V.AQDLNAPSDWDSRGKDSYETSQ.L		208 - 229	OSTP_HUMAN	Osteopontin OS=Homo sapiens GN=SPP1 PE=1 SV=1
3329.4415	3328.4240	54.4 (M:54.4)	V.AQDLNAPSDWDSRGKDSYETSQLDDQSAET.H		208 - 237	OSTP_HUMAN	Osteopontin OS=Homo sapiens GN=SPP1 PE=1 SV=1
3553.5417	3552.5149	70.9 (M:70.9)	V.AQDLNAPSDWDSRGKDSYETSQLDDQSAETHS.H		208 - 239	OSTP_HUMAN	Osteopontin OS=Homo sapiens GN=SPP1 PE=1 SV=1
3690.6135	3689.5738	22.9 (M:22.9)	V.AQDLNAPSDWDSRGKDSYETSQLDDQSAETHSH.K		208 - 240	OSTP_HUMAN	Osteopontin OS=Homo sapiens GN=SPP1 PE=1 SV=1
4033.7559	4032.7594	108.2 (M:108.2)	V.AQDLNAPSDWDSRGKDSYETSQLDDQSAETHSHKQS.R		208 - 243	OSTP_HUMAN	Osteopontin OS=Homo sapiens GN=SPP1 PE=1 SV=1
4034.7888	4033.7434	77.6 (M:77.6)	V.AQDLNAPSDWDSRGKDSYETSQLDDQSAETHSHKQS.R	Deamidated: 22	208 - 243	OSTP_HUMAN	Osteopontin OS=Homo sapiens GN=SPP1 PE=1 SV=1
4302.9959	4301.9446	91.7 (M:91.7)	V.AQDLNAPSDWDSRGKDSYETSQLDDQSAETHSHKQSRL.Y		208 - 245	OSTP_HUMAN	Osteopontin OS=Homo sapiens GN=SPP1 PE=1 SV=1
2936.2738	2935.2816	33.0 (M:33.0)	W.DSRGKDSYETSQLDDQSAETHSHKQS.R		218 - 243	OSTP_HUMAN	Osteopontin OS=Homo sapiens GN=SPP1 PE=1 SV=1
1596.8695	1595.8631	74.1 (M:74.1)	P.ARSEAAAVQPVIGISQ.R		139 - 154	P3IP1_HUMAN	Phosphoinositide-3-kinase-interacting protein 1 OS=Homo sapiens GN=PIK3IP1 PE=1 SV=2
2570.3810	2569.3685	56.6 (M:56.6)	L.TNAAGKRDGKAPAGGNGNKKKSGKKE.K	Deamidated: 16	905 - 930	PCDG3_HUMAN	Protocadherin gamma-A3 OS=Homo sapiens GN=PCDHGA3 PE=2 SV=2
2355.3172	2354.2779	41.1 (M:41.1)	N.AAGKRDGKAPAGGNGNKKKSGKKE.K	Deamidated: 14	907 - 930	PCDG3_HUMAN	Protocadherin gamma-A3 OS=Homo sapiens GN=PCDHGA3 PE=2 SV=2
2683.4651	2682.4525	64.0 (M:64.0)	T.LTNAAGKRDGKAPAGGNGNKKKSGKKE.K	Deamidated: 17	904 - 930	PCDG3_HUMAN	Protocadherin gamma-A3 OS=Homo sapiens GN=PCDHGA3 PE=2 SV=2
1662.8136	1661.7897	129.9 (M:129.9)	A.ADHDVGSELPPEGVLGA.L		222 - 238	PCSK1_HUMAN	ProSAAS OS=Homo sapiens GN=PCSK1N PE=1 SV=1
1888.9606	1887.9578	154.5 (M:154.5)	A.ADHDVGSELPPEGVLGALL.R		222 - 240	PCSK1_HUMAN	ProSAAS OS=Homo sapiens GN=PCSK1N PE=1 SV=1
2045.0597	2044.0589	80.2 (M:80.2)	A.ADHDVGSELPPEGVLGALLR.V		222 - 241	PCSK1_HUMAN	ProSAAS OS=Homo sapiens GN=PCSK1N PE=1 SV=1
1591.7640	1590.7526	113.9 (M:113.9)	A.DHDVGSELPPEGVLGA.L		223 - 238	PCSK1_HUMAN	ProSAAS OS=Homo sapiens GN=PCSK1N PE=1 SV=1
1817.9267	1816.9207	165.6 (M:165.6)	A.DHDVGSELPPEGVLGALL.R		223 - 240	PCSK1_HUMAN	ProSAAS OS=Homo sapiens GN=PCSK1N PE=1 SV=1
1974.0338	1973.0218	127.9 (M:127.9)	A.DHDVGSELPPEGVLGALLR.V		223 - 241	PCSK1_HUMAN	ProSAAS OS=Homo sapiens GN=PCSK1N PE=1 SV=1
2073.0905	2072.0902	146.4 (M:146.4)	A.DHDVGSELPPEGVLGALLRV.K		223 - 242	PCSK1_HUMAN	ProSAAS OS=Homo sapiens GN=PCSK1N PE=1 SV=1
2201.1959	2200.1852	70.3 (M:70.3)	A.DHDVGSELPPEGVLGALLRVK.R		223 - 243	PCSK1_HUMAN	ProSAAS OS=Homo sapiens GN=PCSK1N PE=1 SV=1
1788.0786	1787.0781	32.3 (M:32.3)	A.LLRVKRLETPAPQVPA.R		239 - 254	PCSK1_HUMAN	ProSAAS OS=Homo sapiens GN=PCSK1N PE=1 SV=1
1095.5853	1094.5720	65.6 (M:65.6)	A.SPPLAETGAPR.R		47 - 57	PCSK1_HUMAN	ProSAAS OS=Homo sapiens GN=PCSK1N PE=1 SV=1
1398.7526	1397.7415	58.7 (M:58.7)	A.SPPLAETGAPRRF.R		47 - 59	PCSK1_HUMAN	ProSAAS OS=Homo sapiens GN=PCSK1N PE=1 SV=1
1009.5923	1008.5829	35.5 (M:35.5)	C.ARPVKEPRG.L		34 - 42	PCSK1_HUMAN	ProSAAS OS=Homo sapiens GN=PCSK1N PE=1 SV=1
2731.5088	2730.5042	61.9 (M:61.9)	C.ARPVKEPRGLSAASPPLAETGAPRRF.R		34 - 59	PCSK1_HUMAN	ProSAAS OS=Homo sapiens GN=PCSK1N PE=1 SV=1
1740.9523	1739.9319	44.3 (M:44.3)	G.LSAASPPLAETGAPRRF.R		43 - 59	PCSK1_HUMAN	ProSAAS OS=Homo sapiens GN=PCSK1N PE=1 SV=1
1733.8341	1732.8268	163.1 (M:163.1)	R.AADHDVGSELPPEGVLGA.L		221 - 238	PCSK1_HUMAN	ProSAAS OS=Homo sapiens GN=PCSK1N PE=1 SV=1
1960.0049	1958.9949	159.5 (M:159.5)	R.AADHDVGSELPPEGVLGALL.R		221 - 240	PCSK1_HUMAN	ProSAAS OS=Homo sapiens GN=PCSK1N PE=1 SV=1
2116.1085	2115.0960	173.4 (M:173.4)	R.AADHDVGSELPPEGVLGALLR.V		221 - 241	PCSK1_HUMAN	ProSAAS OS=Homo sapiens GN=PCSK1N PE=1 SV=1
2215.1624	2214.1644	71.0 (M:71.0)	R.AADHDVGSELPPEGVLGALLRV.K		221 - 242	PCSK1_HUMAN	ProSAAS OS=Homo sapiens GN=PCSK1N PE=1 SV=1
4585.0533	4583.9880	26.1 (M:26.1)	K.DAEEDDSLANSSDLLKELLETGDNRERSHHQDGSDNEEEVS.K		143 - 183	PENK_HUMAN	Proenkephalin-A OS=Homo sapiens GN=PENK PE=1 SV=1
2640.1350	2639.1080	33.5 (M:33.5)	L.LETGDNRERSHHQDGSDNEEEVS.K		161 - 183	PENK_HUMAN	Proenkephalin-A OS=Homo sapiens GN=PENK PE=1 SV=1
1757.7031	1756.6985	97.7 (M:97.7)	S.DEEGESYSKEVPEME.K		244 - 258	PENK_HUMAN	Proenkephalin-A OS=Homo sapiens GN=PENK PE=1 SV=1
1519.7297	1518.7175	47.5 (M:47.5)	A.LHPEEDPEGRQGR.L		880 - 892	PGCB_HUMAN	Brevican core protein OS=Homo sapiens GN=BCAN PE=1 SV=2
1406.6591	1405.6335	70.9 (M:70.9)	L.HPEEDPEGRQGR.L		881 - 892	PGCB_HUMAN	Brevican core protein OS=Homo sapiens GN=BCAN PE=1 SV=2
1689.8303	1688.8230	31.9 (M:31.9)	L.HPEEDPEGRQGRLLG.R		881 - 895	PGCB_HUMAN	Brevican core protein OS=Homo sapiens GN=BCAN PE=1 SV=2
1455.7230	1454.7114	50.0 (M:50.0)	P.EEDPEGRQGRLLG.R		883 - 895	PGCB_HUMAN	Brevican core protein OS=Homo sapiens GN=BCAN PE=1 SV=2
1611.8320	1610.8125	40.0 (M:40.0)	P.EEDPEGRQGRLLGR.W		883 - 896	PGCB_HUMAN	Brevican core protein OS=Homo sapiens GN=BCAN PE=1 SV=2
1093.4944	1092.4724	70.0 (M:70.0)	R.ALHPEEDPEG.R		879 - 888	PGCB_HUMAN	Brevican core protein OS=Homo sapiens GN=BCAN PE=1 SV=2
1434.6751	1433.6535	66.2 (M:66.2)	R.ALHPEEDPEGRQG.R		879 - 891	PGCB_HUMAN	Brevican core protein OS=Homo sapiens GN=BCAN PE=1 SV=2
1590.7757	1589.7546	67.7 (M:67.7)	R.ALHPEEDPEGRQGR.L		879 - 892	PGCB_HUMAN	Brevican core protein OS=Homo sapiens GN=BCAN PE=1 SV=2
1873.9504	1872.9442	84.7 (M:84.7)	R.ALHPEEDPEGRQGRLLG.R		879 - 895	PGCB_HUMAN	Brevican core protein OS=Homo sapiens GN=BCAN PE=1 SV=2
2030.0687	2029.0453	65.9 (M:65.9)	R.ALHPEEDPEGRQGRLLGR.W		879 - 896	PGCB_HUMAN	Brevican core protein OS=Homo sapiens GN=BCAN PE=1 SV=2
2083.9216	2082.9171	43.8 (M:43.8)	A.ESPKEHDPFTYDYQSLQ.I		21 - 37	PLM_HUMAN	Phospholemman OS=Homo sapiens GN=FXYD1 PE=1 SV=2
2311.0275	2310.0441	61.7 (M:61.7)	A.ESPKEHDPFTYDYQSLQIGG.L		21 - 40	PLM_HUMAN	Phospholemman OS=Homo sapiens GN=FXYD1 PE=1 SV=2
2636.2612	2635.2806	73.1 (M:73.1)	A.ESPKEHDPFTYDYQSLQIGGLVI.A		21 - 43	PLM_HUMAN	Phospholemman OS=Homo sapiens GN=FXYD1 PE=1 SV=2
2707.2912	2706.3177	87.4 (M:87.4)	A.ESPKEHDPFTYDYQSLQIGGLVIA.G		21 - 44	PLM_HUMAN	Phospholemman OS=Homo sapiens GN=FXYD1 PE=1 SV=2
2764.3194	2763.3392	92.2 (M:92.2)	A.ESPKEHDPFTYDYQSLQIGGLVIAG.I		21 - 45	PLM_HUMAN	Phospholemman OS=Homo sapiens GN=FXYD1 PE=1 SV=2
1947.8037	1946.7874	76.8 (M:76.8)	Q.EEPEPGMEEAGEMEQKQ.L		109 - 125	PNOC_HUMAN	Nociceptin OS=Homo sapiens GN=PNOC PE=1 SV=1
2540.2853	2539.2793	79.4 (M:79.4)	C.KKRPKPGGWNTGGSRYPGQGSPGGN.R		23 - 47	PRIO_HUMAN	Major prion protein OS=Homo sapiens GN=PRNP PE=1 SV=1
2696.3860	2695.3804	52.6 (M:52.6)	C.KKRPKPGGWNTGGSRYPGQGSPGGNR.Y		23 - 48	PRIO_HUMAN	Major prion protein OS=Homo sapiens GN=PRNP PE=1 SV=1
1628.7197	1627.7029	53.0 (M:53.0)	G.GGGWGQPHGGGWGQPHG.G		54 - 70	PRIO_HUMAN	Major prion protein OS=Homo sapiens GN=PRNP PE=1 SV=1
2405.0429	2404.0383	42.4 (M:42.4)	G.GGGWGQPHGGGWGQPHGGGWGQPHG.G		54 - 78	PRIO_HUMAN	Major prion protein OS=Homo sapiens GN=PRNP PE=1 SV=1
1571.7112	1570.6814	71.8 (M:71.8)	G.GGWGQPHGGGWGQPHG.G		55 - 70	PRIO_HUMAN	Major prion protein OS=Homo sapiens GN=PRNP PE=1 SV=1
1497.8112	1496.7960	49.5 (M:49.5)	K.KRPKPGGWNTGGSR.Y		24 - 37	PRIO_HUMAN	Major prion protein OS=Homo sapiens GN=PRNP PE=1 SV=1
1805.7867	1804.7877	54.6 (M:54.6)	P.GGWNTGGSRYPGQGSPGGN.R		29 - 47	PRIO_HUMAN	Major prion protein OS=Homo sapiens GN=PRNP PE=1 SV=1
2675.1983	2674.2021	53.3 (M:53.3)	P.GGWNTGGSRYPGQGSPGGNRYPPQGGGG.W		29 - 56	PRIO_HUMAN	Major prion protein OS=Homo sapiens GN=PRNP PE=1 SV=1
2375.0780	2374.0799	72.2 (M:72.2)	W.NTGGSRYPGQGSPGGNRYPPQGGGG.W		32 - 56	PRIO_HUMAN	Major prion protein OS=Homo sapiens GN=PRNP PE=1 SV=1
2761.3844	2760.3764	58.0 (M:58.0)	Y.SDPDRRPSRQTPRETPEAAEGRRP.G		118 - 141	PRR24_HUMAN	Proline-rich protein 24 OS=Homo sapiens GN=PRR24 PE=4 SV=1
2760.3962	2759.3924	66.8 (M:66.8)	Y.SDPDRRPSRQTPRETPEAAEGRRP.G	Amidated: 24	118 - 141	PRR24_HUMAN	Proline-rich protein 24 OS=Homo sapiens GN=PRR24 PE=4 SV=1
2818.4215	2817.3979	88.6 (M:88.6)	Y.SDPDRRPSRQTPRETPEAAEGRRPG.-		118 - 142	PRR24_HUMAN	Proline-rich protein 24 OS=Homo sapiens GN=PRR24 PE=4 SV=1
1657.7881	1656.7744	130.2 (M:130.2)	A.APEAQVSVQPNFQQD.K		23 - 37	PTGDS_HUMAN	Prostaglandin-H2 D-isomerase OS=Homo sapiens GN=PTGDS PE=1 SV=1
1785.8812	1784.8693	91.6 (M:91.6)	A.APEAQVSVQPNFQQDK.F		23 - 38	PTGDS_HUMAN	Prostaglandin-H2 D-isomerase OS=Homo sapiens GN=PTGDS PE=1 SV=1
1932.9368	1931.9377	58.8 (M:58.8)	A.APEAQVSVQPNFQQDKF.L		23 - 39	PTGDS_HUMAN	Prostaglandin-H2 D-isomerase OS=Homo sapiens GN=PTGDS PE=1 SV=1
2046.0215	2045.0218	72.3 (M:72.3)	A.APEAQVSVQPNFQQDKFL.G		23 - 40	PTGDS_HUMAN	Prostaglandin-H2 D-isomerase OS=Homo sapiens GN=PTGDS PE=1 SV=1
2103.0472	2102.0433	83.5 (M:83.5)	A.APEAQVSVQPNFQQDKFLG.R		23 - 41	PTGDS_HUMAN	Prostaglandin-H2 D-isomerase OS=Homo sapiens GN=PTGDS PE=1 SV=1
2104.0306	2103.0273	43.3 (M:43.3)	A.APEAQVSVQPNFQQDKFLG.R	Deamidated: 13	23 - 41	PTGDS_HUMAN	Prostaglandin-H2 D-isomerase OS=Homo sapiens GN=PTGDS PE=1 SV=1
2259.1453	2258.1444	120.4 (M:120.4)	A.APEAQVSVQPNFQQDKFLGR.W		23 - 42	PTGDS_HUMAN	Prostaglandin-H2 D-isomerase OS=Homo sapiens GN=PTGDS PE=1 SV=1
2258.1519	2257.1604	112.1 (M:112.1)	A.APEAQVSVQPNFQQDKFLGR.W	Amidated: 20	23 - 42	PTGDS_HUMAN	Prostaglandin-H2 D-isomerase OS=Homo sapiens GN=PTGDS PE=1 SV=1
2260.1345	2259.1284	38.5 (M:38.5)	A.APEAQVSVQPNFQQDKFLGR.W	Deamidated: 9	23 - 42	PTGDS_HUMAN	Prostaglandin-H2 D-isomerase OS=Homo sapiens GN=PTGDS PE=1 SV=1
2592.2762	2591.2921	77.7 (M:77.7)	A.APEAQVSVQPNFQQDKFLGRWF.S		23 - 44	PTGDS_HUMAN	Prostaglandin-H2 D-isomerase OS=Homo sapiens GN=PTGDS PE=1 SV=1
2750.3677	2749.3612	55.3 (M:55.3)	A.APEAQVSVQPNFQQDKFLGRWFSA.G		23 - 46	PTGDS_HUMAN	Prostaglandin-H2 D-isomerase OS=Homo sapiens GN=PTGDS PE=1 SV=1
2807.3801	2806.3827	50.4 (M:50.4)	A.APEAQVSVQPNFQQDKFLGRWFSAG.L		23 - 47	PTGDS_HUMAN	Prostaglandin-H2 D-isomerase OS=Homo sapiens GN=PTGDS PE=1 SV=1
2991.4947	2990.5039	52.9 (M:52.9)	A.APEAQVSVQPNFQQDKFLGRWFSAGLA.S		23 - 49	PTGDS_HUMAN	Prostaglandin-H2 D-isomerase OS=Homo sapiens GN=PTGDS PE=1 SV=1
2992.4743	2991.4879	71.8 (M:71.8)	A.APEAQVSVQPNFQQDKFLGRWFSAGLA.S	Deamidated: 13	23 - 49	PTGDS_HUMAN	Prostaglandin-H2 D-isomerase OS=Homo sapiens GN=PTGDS PE=1 SV=1
1400.6812	1399.6732	32.9 (M:32.9)	A.QVSVQPNFQQDK.F	Gln->pyro-Glu: 1	27 - 38	PTGDS_HUMAN	Prostaglandin-H2 D-isomerase OS=Homo sapiens GN=PTGDS PE=1 SV=1
2588.1951	2587.1885	30.1 (M:30.1)	K.KSEHPESSLSSEEETAGVENVKSQ.T		427 - 450	PTPR2_HUMAN	Receptor-type tyrosine-protein phosphatase N2 OS=Homo sapiens GN=PTPRN2 PE=1 SV=2
2460.0939	2459.0936	161.3 (M:161.3)	K.SEHPESSLSSEEETAGVENVKSQ.T		428 - 450	PTPR2_HUMAN	Receptor-type tyrosine-protein phosphatase N2 OS=Homo sapiens GN=PTPRN2 PE=1 SV=2
2359.3012	2358.2696	35.9 (M:35.9)	A.INQKKSGKPVFIYKHSQDIE.K		32 - 51	PTPRR_HUMAN	Receptor-type tyrosine-protein phosphatase R OS=Homo sapiens GN=PTPRR PE=1 SV=2
2321.3725	2320.3730	87.0 (M:87.0)	S.RIGLAEGLESEKKAVIPLVIVS.A		1,624 - 1,645	PTPRZ_HUMAN	Receptor-type tyrosine-protein phosphatase zeta OS=Homo sapiens GN=PTPRZ1 PE=1 SV=4
2392.4185	2391.4101	84.4 (M:84.4)	S.RIGLAEGLESEKKAVIPLVIVSA.L		1,624 - 1,646	PTPRZ_HUMAN	Receptor-type tyrosine-protein phosphatase zeta OS=Homo sapiens GN=PTPRZ1 PE=1 SV=4
1749.7954	1748.7893	108.1 (M:108.1)	G.SPYVPVHFDASVEDST.-		141 - 156	RNAS1_HUMAN	Ribonuclease pancreatic OS=Homo sapiens GN=RNASE1 PE=1 SV=4
1525.7944	1524.7837	64.3 (M:64.3)	D.PNHFRPAGLPEKY.-		110 - 122	SAA3_HUMAN	Putative serum amyloid A-3 protein OS=Homo sapiens GN=SAA3P PE=5 SV=1
2783.2142	2782.2278	60.2 (M:60.2)	A.DASEAHESSSRGEAGAPGEEDIQGPTKA.D		91 - 118	SCG1_HUMAN	Secretogranin-1 OS=Homo sapiens GN=CHGB PE=1 SV=2
2833.2940	2832.2838	50.8 (M:50.8)	A.DEPQWSLYPSDSQVSEEVKTRHSE.K		135 - 158	SCG1_HUMAN	Secretogranin-1 OS=Homo sapiens GN=CHGB PE=1 SV=2
2961.3946	2960.3788	28.6 (M:28.6)	A.DEPQWSLYPSDSQVSEEVKTRHSEK.S		135 - 159	SCG1_HUMAN	Secretogranin-1 OS=Homo sapiens GN=CHGB PE=1 SV=2
3176.4897	3175.4694	39.1 (M:39.1)	A.DEPQWSLYPSDSQVSEEVKTRHSEKSQ.R		135 - 161	SCG1_HUMAN	Secretogranin-1 OS=Homo sapiens GN=CHGB PE=1 SV=2
1378.5562	1377.5433	48.3 (M:48.3)	A.HGYGEESEEERG.L		399 - 410	SCG1_HUMAN	Secretogranin-1 OS=Homo sapiens GN=CHGB PE=1 SV=2
2603.2266	2602.2021	40.0 (M:40.0)	A.HGYGEESEEERGLEPGKGRHHRG.R		399 - 421	SCG1_HUMAN	Secretogranin-1 OS=Homo sapiens GN=CHGB PE=1 SV=2
1738.9407	1737.9373	72.4 (M:72.4)	A.IKKEELVARSETHAAG.H		208 - 223	SCG1_HUMAN	Secretogranin-1 OS=Homo sapiens GN=CHGB PE=1 SV=2
1733.8078	1732.7917	47.2 (M:47.2)	A.RFQDKQYSSHHTAE.K		500 - 513	SCG1_HUMAN	Secretogranin-1 OS=Homo sapiens GN=CHGB PE=1 SV=2
3165.4417	3164.4098	65.4 (M:65.4)	A.SEEEPEYGEEIKGYPGVQAPEDLEWER.Y		335 - 361	SCG1_HUMAN	Secretogranin-1 OS=Homo sapiens GN=CHGB PE=1 SV=2
1566.7407	1565.7335	32.7 (M:32.7)	A.SLGEKRDHHSTHY.R		320 - 332	SCG1_HUMAN	Secretogranin-1 OS=Homo sapiens GN=CHGB PE=1 SV=2
1177.4917	1176.4757	26.8 (M:26.8)	A.YFMSDTREE.K		429 - 437	SCG1_HUMAN	Secretogranin-1 OS=Homo sapiens GN=CHGB PE=1 SV=2
1193.4939	1192.4707	29.2 (M:29.2)	A.YFMSDTREE.K	Oxidation: 3	429 - 437	SCG1_HUMAN	Secretogranin-1 OS=Homo sapiens GN=CHGB PE=1 SV=2
2523.0767	2522.0528	127.5 (M:127.5)	E.SKGQPRSQEESEEGEEDATSEVD.K		253 - 275	SCG1_HUMAN	Secretogranin-1 OS=Homo sapiens GN=CHGB PE=1 SV=2
2603.0528	2602.0192	47.1 (M:47.1)	E.SKGQPRSQEESEEGEEDATSEVD.K	Phospho: 19	253 - 275	SCG1_HUMAN	Secretogranin-1 OS=Homo sapiens GN=CHGB PE=1 SV=2
3583.6527	3582.6207	48.2 (M:48.2)	E.SSSRGEAGAPGEEDIQGPTKADTEKWAEGGGHSRE.R		98 - 132	SCG1_HUMAN	Secretogranin-1 OS=Homo sapiens GN=CHGB PE=1 SV=2
1878.8390	1877.8180	43.8 (M:43.8)	E.YRAPRPQSEESWDEE.D		370 - 384	SCG1_HUMAN	Secretogranin-1 OS=Homo sapiens GN=CHGB PE=1 SV=2
1993.8480	1992.8450	82.0 (M:82.0)	E.YRAPRPQSEESWDEED.K		370 - 385	SCG1_HUMAN	Secretogranin-1 OS=Homo sapiens GN=CHGB PE=1 SV=2
1848.9013	1847.8697	24.7 (M:24.7)	F.LGEGHHRVQENQMDKA.R		441 - 456	SCG1_HUMAN	Secretogranin-1 OS=Homo sapiens GN=CHGB PE=1 SV=2
3364.4754	3363.4499	38.5 (M:38.5)	F.YDSEEPVSTHQEAENEKDRADQTVLTEDE.K		624 - 652	SCG1_HUMAN	Secretogranin-1 OS=Homo sapiens GN=CHGB PE=1 SV=2
2743.2765	2742.2481	58.5 (M:58.5)	G.EEGAPGKWQQQGDLQDTKENREEA.R		476 - 499	SCG1_HUMAN	Secretogranin-1 OS=Homo sapiens GN=CHGB PE=1 SV=2
1678.7812	1677.7642	57.1 (M:57.1)	G.EGHHRVQENQMDKA.R		443 - 456	SCG1_HUMAN	Secretogranin-1 OS=Homo sapiens GN=CHGB PE=1 SV=2
3307.4315	3306.4369	152.8 (M:152.8)	G.HSQEKTHSREKSSQESGEETGSQENHPQE.S		224 - 252	SCG1_HUMAN	Secretogranin-1 OS=Homo sapiens GN=CHGB PE=1 SV=2
905.4679	904.4515	23.7 (M:23.7)	G.RGGEPRAY.F		422 - 429	SCG1_HUMAN	Secretogranin-1 OS=Homo sapiens GN=CHGB PE=1 SV=2
2552.0727	2551.0848	18.4 (M:18.4)	G.RGSEEYRAPRPQSEESWDEED.K		365 - 385	SCG1_HUMAN	Secretogranin-1 OS=Homo sapiens GN=CHGB PE=1 SV=2
1369.6795	1368.6634	37.6 (M:37.6)	K.EELVARSETHAAG.H		211 - 223	SCG1_HUMAN	Secretogranin-1 OS=Homo sapiens GN=CHGB PE=1 SV=2
1956.8122	1955.8061	138.5 (M:138.5)	K.SAEFPDFYDSEEPVSTH.Q		617 - 633	SCG1_HUMAN	Secretogranin-1 OS=Homo sapiens GN=CHGB PE=1 SV=2
2184.8897	2183.8727	75.3 (M:75.3)	K.SQREDEEEEEGENYQKGE.R		160 - 177	SCG1_HUMAN	Secretogranin-1 OS=Homo sapiens GN=CHGB PE=1 SV=2
1735.7703	1734.7856	62.7 (M:62.7)	L.GEGHHRVQENQMDKA.R		442 - 456	SCG1_HUMAN	Secretogranin-1 OS=Homo sapiens GN=CHGB PE=1 SV=2
2877.3025	2876.2961	109.5 (M:109.5)	L.NYGEEGAPGKWQQQGDLQDTKENRE.E		473 - 497	SCG1_HUMAN	Secretogranin-1 OS=Homo sapiens GN=CHGB PE=1 SV=2
3077.3730	3076.3758	108.9 (M:108.9)	L.NYGEEGAPGKWQQQGDLQDTKENREEA.R		473 - 499	SCG1_HUMAN	Secretogranin-1 OS=Homo sapiens GN=CHGB PE=1 SV=2
2763.2792	2762.2532	55.3 (M:55.3)	N.YGEEGAPGKWQQQGDLQDTKENRE.E		474 - 497	SCG1_HUMAN	Secretogranin-1 OS=Homo sapiens GN=CHGB PE=1 SV=2
2963.3373	2962.3329	154.5 (M:154.5)	N.YGEEGAPGKWQQQGDLQDTKENREEA.R		474 - 499	SCG1_HUMAN	Secretogranin-1 OS=Homo sapiens GN=CHGB PE=1 SV=2
1611.7528	1610.7365	50.2 (M:50.2)	N.YLNYGEEGAPGKWQ.Q		471 - 484	SCG1_HUMAN	Secretogranin-1 OS=Homo sapiens GN=CHGB PE=1 SV=2
1739.8029	1738.7951	52.6 (M:52.6)	N.YLNYGEEGAPGKWQQ.Q		471 - 485	SCG1_HUMAN	Secretogranin-1 OS=Homo sapiens GN=CHGB PE=1 SV=2
3353.5221	3352.5232	86.8 (M:86.8)	N.YLNYGEEGAPGKWQQQGDLQDTKENREEA.R		471 - 499	SCG1_HUMAN	Secretogranin-1 OS=Homo sapiens GN=CHGB PE=1 SV=2
2854.2470	2853.2649	175.7 (M:175.7)	P.ADASEAHESSSRGEAGAPGEEDIQGPTKA.D		90 - 118	SCG1_HUMAN	Secretogranin-1 OS=Homo sapiens GN=CHGB PE=1 SV=2
2594.2119	2593.1973	23.6 (M:23.6)	P.EYGEEIKGYPGVQAPEDLEWER.Y		340 - 361	SCG1_HUMAN	Secretogranin-1 OS=Homo sapiens GN=CHGB PE=1 SV=2
1362.6424	1361.6364	41.2 (M:41.2)	P.QGAWKELDRNY.L	Gln->pyro-Glu: 1	461 - 471	SCG1_HUMAN	Secretogranin-1 OS=Homo sapiens GN=CHGB PE=1 SV=2
2920.3678	2919.3576	70.8 (M:70.8)	P.QGAWKELDRNYLNYGEEGAPGKWQQ.Q	Gln->pyro-Glu: 1	461 - 485	SCG1_HUMAN	Secretogranin-1 OS=Homo sapiens GN=CHGB PE=1 SV=2
1506.5983	1505.5906	78.4 (M:78.4)	P.RPQSEESWDEED.K		374 - 385	SCG1_HUMAN	Secretogranin-1 OS=Homo sapiens GN=CHGB PE=1 SV=2
2025.8163	2024.7930	122.6 (M:122.6)	P.RSQEESEEGEEDATSEVD.K		258 - 275	SCG1_HUMAN	Secretogranin-1 OS=Homo sapiens GN=CHGB PE=1 SV=2
2060.9896	2059.9770	52.3 (M:52.3)	P.SDSQVSEEVKTRHSEKSQ.R		144 - 161	SCG1_HUMAN	Secretogranin-1 OS=Homo sapiens GN=CHGB PE=1 SV=2
2126.9088	2125.9036	101.4 (M:101.4)	Q.GGSLPSEEKGHPQEESEESN.V		296 - 315	SCG1_HUMAN	Secretogranin-1 OS=Homo sapiens GN=CHGB PE=1 SV=2
2313.0219	2312.0040	97.8 (M:97.8)	Q.GGSLPSEEKGHPQEESEESNVS.M		296 - 317	SCG1_HUMAN	Secretogranin-1 OS=Homo sapiens GN=CHGB PE=1 SV=2
2307.0849	2306.0887	48.9 (M:48.9)	Q.QGDLQDTKENREEARFQDK.Q		486 - 504	SCG1_HUMAN	Secretogranin-1 OS=Homo sapiens GN=CHGB PE=1 SV=2
2290.0922	2289.0622	18.4 (M:18.4)	Q.QGDLQDTKENREEARFQDK.Q	Gln->pyro-Glu: 1	486 - 504	SCG1_HUMAN	Secretogranin-1 OS=Homo sapiens GN=CHGB PE=1 SV=2
3347.5342	3346.5199	72.3 (M:72.3)	Q.QGDLQDTKENREEARFQDKQYSSHHTAE.K		486 - 513	SCG1_HUMAN	Secretogranin-1 OS=Homo sapiens GN=CHGB PE=1 SV=2
2418.1364	2417.1207	26.8 (M:26.8)	Q.QQGDLQDTKENREEARFQDK.Q	Gln->pyro-Glu: 1	485 - 504	SCG1_HUMAN	Secretogranin-1 OS=Homo sapiens GN=CHGB PE=1 SV=2
3458.5738	3457.5519	71.4 (M:71.4)	Q.QQGDLQDTKENREEARFQDKQYSSHHTAE.K	Gln->pyro-Glu: 1	485 - 513	SCG1_HUMAN	Secretogranin-1 OS=Homo sapiens GN=CHGB PE=1 SV=2
2904.3354	2903.3210	28.8 (M:28.8)	R.ADEPQWSLYPSDSQVSEEVKTRHSE.K		134 - 158	SCG1_HUMAN	Secretogranin-1 OS=Homo sapiens GN=CHGB PE=1 SV=2
3236.4719	3235.4469	203.0 (M:203.0)	R.ASEEEPEYGEEIKGYPGVQAPEDLEWER.Y		334 - 361	SCG1_HUMAN	Secretogranin-1 OS=Homo sapiens GN=CHGB PE=1 SV=2
3066.3497	3065.3446	120.9 (M:120.9)	R.DPADASEAHESSSRGEAGAPGEEDIQGPTKA.D		88 - 118	SCG1_HUMAN	Secretogranin-1 OS=Homo sapiens GN=CHGB PE=1 SV=2
4606.0876	4605.0148	58.6 (M:58.6)	R.DPADASEAHESSSRGEAGAPGEEDIQGPTKADTEKWAEGGGHSRE.R		88 - 132	SCG1_HUMAN	Secretogranin-1 OS=Homo sapiens GN=CHGB PE=1 SV=2
1813.6857	1812.6810	116.8 (M:116.8)	R.EDEEEEEGENYQKGE.R		163 - 177	SCG1_HUMAN	Secretogranin-1 OS=Homo sapiens GN=CHGB PE=1 SV=2
1377.6364	1376.6109	35.4 (M:35.4)	R.FQDKQYSSHHT.A		501 - 511	SCG1_HUMAN	Secretogranin-1 OS=Homo sapiens GN=CHGB PE=1 SV=2
1577.7191	1576.6906	57.0 (M:57.0)	R.FQDKQYSSHHTAE.K		501 - 513	SCG1_HUMAN	Secretogranin-1 OS=Homo sapiens GN=CHGB PE=1 SV=2
3166.4116	3165.4235	155.9 (M:155.9)	R.GEAGAPGEEDIQGPTKADTEKWAEGGGHSRE.R		102 - 132	SCG1_HUMAN	Secretogranin-1 OS=Homo sapiens GN=CHGB PE=1 SV=2
3072.4327	3071.4068	18.5 (M:18.5)	R.GEDSSEEKHLEEPGETQNAFLNERKQA.S		179 - 205	SCG1_HUMAN	Secretogranin-1 OS=Homo sapiens GN=CHGB PE=1 SV=2
3230.4919	3229.4760	66.1 (M:66.1)	R.GEDSSEEKHLEEPGETQNAFLNERKQASA.I		179 - 207	SCG1_HUMAN	Secretogranin-1 OS=Homo sapiens GN=CHGB PE=1 SV=2
2395.9894	2394.9836	81.6 (M:81.6)	R.GSEEYRAPRPQSEESWDEED.K		366 - 385	SCG1_HUMAN	Secretogranin-1 OS=Homo sapiens GN=CHGB PE=1 SV=2
2666.1284	2665.1012	150.9 (M:150.9)	R.HSEKSQREDEEEEEGENYQKGE.R		156 - 177	SCG1_HUMAN	Secretogranin-1 OS=Homo sapiens GN=CHGB PE=1 SV=2
3651.7075	3650.6808	40.5 (M:40.5)	R.NYPSLELDKMAHGYGEESEEERGLEPGKGRHH.R		388 - 419	SCG1_HUMAN	Secretogranin-1 OS=Homo sapiens GN=CHGB PE=1 SV=2
1350.4965	1349.4895	72.0 (M:72.0)	R.PQSEESWDEED.K		375 - 385	SCG1_HUMAN	Secretogranin-1 OS=Homo sapiens GN=CHGB PE=1 SV=2
1744.8694	1743.8580	36.1 (M:36.1)	R.QYDRVAQLDQLLHY.R	Gln->pyro-Glu: 1	600 - 613	SCG1_HUMAN	Secretogranin-1 OS=Homo sapiens GN=CHGB PE=1 SV=2
2019.9763	2018.9518	81.9 (M:81.9)	R.SETHAAGHSQEKTHSREK.S		217 - 234	SCG1_HUMAN	Secretogranin-1 OS=Homo sapiens GN=CHGB PE=1 SV=2
2107.0054	2105.9839	68.5 (M:68.5)	R.SETHAAGHSQEKTHSREKS.S		217 - 235	SCG1_HUMAN	Secretogranin-1 OS=Homo sapiens GN=CHGB PE=1 SV=2
2194.0395	2193.0159	179.9 (M:179.9)	R.SETHAAGHSQEKTHSREKSS.Q		217 - 236	SCG1_HUMAN	Secretogranin-1 OS=Homo sapiens GN=CHGB PE=1 SV=2
3960.7100	3959.7138	152.7 (M:152.7)	R.SETHAAGHSQEKTHSREKSSQESGEETGSQENHPQE.S		217 - 252	SCG1_HUMAN	Secretogranin-1 OS=Homo sapiens GN=CHGB PE=1 SV=2
1624.7766	1623.7489	30.8 (M:30.8)	R.SSQGGSLPSEEKGHPQ.E		293 - 308	SCG1_HUMAN	Secretogranin-1 OS=Homo sapiens GN=CHGB PE=1 SV=2
1969.8727	1968.8661	47.9 (M:47.9)	R.SSQGGSLPSEEKGHPQEES.E		293 - 311	SCG1_HUMAN	Secretogranin-1 OS=Homo sapiens GN=CHGB PE=1 SV=2
2098.9211	2097.9087	37.0 (M:37.0)	R.SSQGGSLPSEEKGHPQEESE.E		293 - 312	SCG1_HUMAN	Secretogranin-1 OS=Homo sapiens GN=CHGB PE=1 SV=2
2315.0009	2313.9833	31.5 (M:31.5)	R.SSQGGSLPSEEKGHPQEESEES.N		293 - 314	SCG1_HUMAN	Secretogranin-1 OS=Homo sapiens GN=CHGB PE=1 SV=2
2429.0382	2428.0262	142.1 (M:142.1)	R.SSQGGSLPSEEKGHPQEESEESN.V		293 - 315	SCG1_HUMAN	Secretogranin-1 OS=Homo sapiens GN=CHGB PE=1 SV=2
2615.1711	2614.1267	150.3 (M:150.3)	R.SSQGGSLPSEEKGHPQEESEESNVS.M		293 - 317	SCG1_HUMAN	Secretogranin-1 OS=Homo sapiens GN=CHGB PE=1 SV=2
2746.1488	2745.1672	122.1 (M:122.1)	R.SSQGGSLPSEEKGHPQEESEESNVSM.A		293 - 318	SCG1_HUMAN	Secretogranin-1 OS=Homo sapiens GN=CHGB PE=1 SV=2
2762.1593	2761.1621	45.7 (M:45.7)	R.SSQGGSLPSEEKGHPQEESEESNVSM.A	Oxidation: 26	293 - 318	SCG1_HUMAN	Secretogranin-1 OS=Homo sapiens GN=CHGB PE=1 SV=2
2817.2325	2816.2043	157.8 (M:157.8)	R.SSQGGSLPSEEKGHPQEESEESNVSMA.S		293 - 319	SCG1_HUMAN	Secretogranin-1 OS=Homo sapiens GN=CHGB PE=1 SV=2
2833.1976	2832.1992	85.7 (M:85.7)	R.SSQGGSLPSEEKGHPQEESEESNVSMA.S	Oxidation: 26	293 - 319	SCG1_HUMAN	Secretogranin-1 OS=Homo sapiens GN=CHGB PE=1 SV=2
2897.1625	2896.1706	22.3 (M:22.3)	R.SSQGGSLPSEEKGHPQEESEESNVSMA.S	Phospho: 22	293 - 319	SCG1_HUMAN	Secretogranin-1 OS=Homo sapiens GN=CHGB PE=1 SV=2
2904.2426	2903.2363	160.5 (M:160.5)	R.SSQGGSLPSEEKGHPQEESEESNVSMAS.L		293 - 320	SCG1_HUMAN	Secretogranin-1 OS=Homo sapiens GN=CHGB PE=1 SV=2
2920.2017	2919.2312	59.7 (M:59.7)	R.SSQGGSLPSEEKGHPQEESEESNVSMAS.L	Oxidation: 26	293 - 320	SCG1_HUMAN	Secretogranin-1 OS=Homo sapiens GN=CHGB PE=1 SV=2
3074.3106	3073.3418	89.4 (M:89.4)	R.SSQGGSLPSEEKGHPQEESEESNVSMASLG.E		293 - 322	SCG1_HUMAN	Secretogranin-1 OS=Homo sapiens GN=CHGB PE=1 SV=2
3203.4077	3202.3844	189.8 (M:189.8)	R.SSQGGSLPSEEKGHPQEESEESNVSMASLGE.K		293 - 323	SCG1_HUMAN	Secretogranin-1 OS=Homo sapiens GN=CHGB PE=1 SV=2
3219.3634	3218.3793	125.5 (M:125.5)	R.SSQGGSLPSEEKGHPQEESEESNVSMASLGE.K	Oxidation: 26	293 - 323	SCG1_HUMAN	Secretogranin-1 OS=Homo sapiens GN=CHGB PE=1 SV=2
3283.3676	3282.3508	31.0 (M:31.0)	R.SSQGGSLPSEEKGHPQEESEESNVSMASLGE.K	Phospho: 22	293 - 323	SCG1_HUMAN	Secretogranin-1 OS=Homo sapiens GN=CHGB PE=1 SV=2
3283.3366	3282.3508	24.6 (M:24.6)	R.SSQGGSLPSEEKGHPQEESEESNVSMASLGE.K	Phospho: 28	293 - 323	SCG1_HUMAN	Secretogranin-1 OS=Homo sapiens GN=CHGB PE=1 SV=2
1440.6967	1439.6906	37.6 (M:37.6)	R.YRGRGSEEYRAP.R		362 - 373	SCG1_HUMAN	Secretogranin-1 OS=Homo sapiens GN=CHGB PE=1 SV=2
1693.8452	1692.8444	71.9 (M:71.9)	R.YRGRGSEEYRAPRP.Q		362 - 375	SCG1_HUMAN	Secretogranin-1 OS=Homo sapiens GN=CHGB PE=1 SV=2
2167.0356	2166.0202	26.3 (M:26.3)	R.YRGRGSEEYRAPRPQSEE.S		362 - 379	SCG1_HUMAN	Secretogranin-1 OS=Homo sapiens GN=CHGB PE=1 SV=2
2928.2613	2927.2707	55.5 (M:55.5)	R.YRGRGSEEYRAPRPQSEESWDEED.K		362 - 385	SCG1_HUMAN	Secretogranin-1 OS=Homo sapiens GN=CHGB PE=1 SV=2
1785.7191	1784.7085	65.2 (M:65.2)	S.QESGEETGSQENHPQE.S		237 - 252	SCG1_HUMAN	Secretogranin-1 OS=Homo sapiens GN=CHGB PE=1 SV=2
1768.7028	1767.6820	61.2 (M:61.2)	S.QESGEETGSQENHPQE.S	Gln->pyro-Glu: 1	237 - 252	SCG1_HUMAN	Secretogranin-1 OS=Homo sapiens GN=CHGB PE=1 SV=2
2439.1033	2438.0694	72.3 (M:72.3)	S.QESGEETGSQENHPQESKGQPR.S		237 - 258	SCG1_HUMAN	Secretogranin-1 OS=Homo sapiens GN=CHGB PE=1 SV=2
2422.0746	2421.0429	85.9 (M:85.9)	S.QESGEETGSQENHPQESKGQPR.S	Gln->pyro-Glu: 1	237 - 258	SCG1_HUMAN	Secretogranin-1 OS=Homo sapiens GN=CHGB PE=1 SV=2
2237.9426	2236.9356	29.4 (M:29.4)	S.QGGSLPSEEKGHPQEESEESN.V	Gln->pyro-Glu: 1	295 - 315	SCG1_HUMAN	Secretogranin-1 OS=Homo sapiens GN=CHGB PE=1 SV=2
3322.5269	3321.5246	94.7 (M:94.7)	S.RGEAGAPGEEDIQGPTKADTEKWAEGGGHSRE.R		101 - 132	SCG1_HUMAN	Secretogranin-1 OS=Homo sapiens GN=CHGB PE=1 SV=2
2370.0248	2369.0004	44.8 (M:44.8)	S.SQESGEETGSQENHPQESKGQP.R		236 - 257	SCG1_HUMAN	Secretogranin-1 OS=Homo sapiens GN=CHGB PE=1 SV=2
2526.1011	2525.1015	36.8 (M:36.8)	S.SQESGEETGSQENHPQESKGQPR.S		236 - 258	SCG1_HUMAN	Secretogranin-1 OS=Homo sapiens GN=CHGB PE=1 SV=2
2342.0033	2340.9942	65.8 (M:65.8)	S.SQGGSLPSEEKGHPQEESEESN.V		294 - 315	SCG1_HUMAN	Secretogranin-1 OS=Homo sapiens GN=CHGB PE=1 SV=2
2800.2869	2799.2696	55.4 (M:55.4)	Y.GEEGAPGKWQQQGDLQDTKENREEA.R		475 - 499	SCG1_HUMAN	Secretogranin-1 OS=Homo sapiens GN=CHGB PE=1 SV=2
3870.8070	3869.7675	129.8 (M:129.8)	P.GQGSSEDDLQEEEQIEQAIKEHLNQGSSQETDKLA.P		529 - 563	SCG2_HUMAN	Secretogranin-2 OS=Homo sapiens GN=SCG2 PE=1 SV=2
4153.9473	4152.9207	49.0 (M:49.0)	P.GQGSSEDDLQEEEQIEQAIKEHLNQGSSQETDKLAPVS.K		529 - 566	SCG2_HUMAN	Secretogranin-2 OS=Homo sapiens GN=SCG2 PE=1 SV=2
2953.4619	2952.4604	183.8 (M:183.8)	R.TNEIVEEQYTPQSLATLESVFQELGK.L		182 - 207	SCG2_HUMAN	Secretogranin-2 OS=Homo sapiens GN=SCG2 PE=1 SV=2
3677.8352	3676.8108	74.6 (M:74.6)	R.TNEIVEEQYTPQSLATLESVFQELGKLTGPNNQ.K		182 - 214	SCG2_HUMAN	Secretogranin-2 OS=Homo sapiens GN=SCG2 PE=1 SV=2
4350.1137	4349.0419	91.1 (M:91.1)	R.VPGQGSSEDDLQEEEQIEQAIKEHLNQGSSQETDKLAPVS.K		527 - 566	SCG2_HUMAN	Secretogranin-2 OS=Homo sapiens GN=SCG2 PE=1 SV=2
2159.1213	2158.1270	73.0 (M:73.0)	S.LATLESVFQELGKLTGPNNQ.K		195 - 214	SCG2_HUMAN	Secretogranin-2 OS=Homo sapiens GN=SCG2 PE=1 SV=2
1338.6481	1337.6324	44.6 (M:44.6)	V.GPPKNDDTPNRQ.Y		572 - 583	SCG2_HUMAN	Secretogranin-2 OS=Homo sapiens GN=SCG2 PE=1 SV=2
1796.9135	1795.8965	39.3 (M:39.3)	A.FPKPGGSQDKSLHNRE.L		20 - 35	SCG3_HUMAN	Secretogranin-3 OS=Homo sapiens GN=SCG3 PE=1 SV=3
3691.8317	3690.7874	56.2 (M:56.2)	A.FPKPGGSQDKSLHNRELSAERPLNEQIAEAEED.K		20 - 52	SCG3_HUMAN	Secretogranin-3 OS=Homo sapiens GN=SCG3 PE=1 SV=3
3933.0031	3931.9664	82.1 (M:82.1)	A.FPKPGGSQDKSLHNRELSAERPLNEQIAEAEEDKI.K		20 - 54	SCG3_HUMAN	Secretogranin-3 OS=Homo sapiens GN=SCG3 PE=1 SV=3
1730.9699	1729.9574	40.0 (M:40.0)	A.ITEKEKIEKERQSI.R		81 - 94	SCG3_HUMAN	Secretogranin-3 OS=Homo sapiens GN=SCG3 PE=1 SV=3
2155.0778	2154.0804	44.0 (M:44.0)	E.LSAERPLNEQIAEAEEDKI.K		36 - 54	SCG3_HUMAN	Secretogranin-3 OS=Homo sapiens GN=SCG3 PE=1 SV=3
2043.1803	2042.1736	30.5 (M:30.5)	L.LKAITEKEKIEKERQSI.R		78 - 94	SCG3_HUMAN	Secretogranin-3 OS=Homo sapiens GN=SCG3 PE=1 SV=3
3222.5242	3221.5185	55.2 (M:55.2)	P.GGSQDKSLHNRELSAERPLNEQIAEAEED.K		24 - 52	SCG3_HUMAN	Secretogranin-3 OS=Homo sapiens GN=SCG3 PE=1 SV=3
3463.6842	3462.6975	82.7 (M:82.7)	P.GGSQDKSLHNRELSAERPLNEQIAEAEEDKI.K		24 - 54	SCG3_HUMAN	Secretogranin-3 OS=Homo sapiens GN=SCG3 PE=1 SV=3
3464.7144	3463.6815	70.0 (M:70.0)	P.GGSQDKSLHNRELSAERPLNEQIAEAEEDKI.K	Deamidated: 22	24 - 54	SCG3_HUMAN	Secretogranin-3 OS=Homo sapiens GN=SCG3 PE=1 SV=3
2042.9737	2041.9440	61.9 (M:61.9)	R.ELSAERPLNEQIAEAEED.K		35 - 52	SCG3_HUMAN	Secretogranin-3 OS=Homo sapiens GN=SCG3 PE=1 SV=3
2284.1157	2283.1230	93.1 (M:93.1)	R.ELSAERPLNEQIAEAEEDKI.K		35 - 54	SCG3_HUMAN	Secretogranin-3 OS=Homo sapiens GN=SCG3 PE=1 SV=3
1369.6769	1368.6521	60.7 (M:60.7)	A.LERDALPEGDASP.L		29 - 41	SE6L1_HUMAN	Seizure 6-like protein OS=Homo sapiens GN=SEZ6L PE=1 SV=1
1970.9740	1969.9745	76.4 (M:76.4)	W.DTWADEAEKALGPLLARD.R		22 - 39	SELPL_HUMAN	P-selectin glycoprotein ligand 1 OS=Homo sapiens GN=SELPLG PE=1 SV=1
2708.2151	2707.2254	56.6 (M:56.6)	K.SDSSNSDSTQSQKSGRNSNPRQARN.-		301 - 325	SFRP3_HUMAN	Secreted frizzled-related protein 3 OS=Homo sapiens GN=FRZB PE=1 SV=2
2507.4885	2506.4748	88.6 (M:88.6)	R.SNPPKPKGKPPAPKPASPKKNIKT.R		311 - 334	SFRP4_HUMAN	Secreted frizzled-related protein 4 OS=Homo sapiens GN=SFRP4 PE=1 SV=2
3527.6460	3526.6257	127.7 (M:127.7)	E.LLSEPNQTENDALEPEDLSQAAEQDEMRLEL.Q		56 - 86	SMS_HUMAN	Somatostatin OS=Homo sapiens GN=SST PE=1 SV=1
3414.5654	3413.5417	102.6 (M:102.6)	L.LSEPNQTENDALEPEDLSQAAEQDEMRLEL.Q		57 - 86	SMS_HUMAN	Somatostatin OS=Homo sapiens GN=SST PE=1 SV=1
1511.7126	1510.6947	86.8 (M:86.8)	L.QRSANSNPAMAPRE.R	Gln->pyro-Glu: 1	87 - 100	SMS_HUMAN	Somatostatin OS=Homo sapiens GN=SST PE=1 SV=1
1545.8095	1544.7835	73.1 (M:73.1)	D.GPVQGIINFEQKES.N		13 - 26	SODC_HUMAN	Superoxide dismutase [Cu-Zn] - Homo sapiens (Human)
2673.3806	2672.3844	205.4 (M:205.4)	M.ATKAVCVLKGDGPVQGIINFEQKES.N	Acetyl: 1	2 - 26	SODC_HUMAN	Superoxide dismutase [Cu-Zn] - Homo sapiens (Human)
1273.6807	1272.6687	30.6 (M:30.6)	G.RSPEPGRLGPHA.Q		51 - 62	SORC2_HUMAN	VPS10 domain-containing receptor SorCS2 OS=Homo sapiens GN=SORCS2 PE=1 SV=3
1370.6480	1369.6335	35.3 (M:35.3)	P.AGRAEPGGGEDRQA.R		73 - 86	SORC2_HUMAN	VPS10 domain-containing receptor SorCS2 OS=Homo sapiens GN=SORCS2 PE=1 SV=3
1117.5785	1116.5676	29.7 (M:29.7)	R.SPEPGRLGPHA.Q		52 - 62	SORC2_HUMAN	VPS10 domain-containing receptor SorCS2 OS=Homo sapiens GN=SORCS2 PE=1 SV=3
1651.7863	1650.7710	43.5 (M:43.5)	R.SPPAGRAEPGGGEDRQA.R		70 - 86	SORC2_HUMAN	VPS10 domain-containing receptor SorCS2 OS=Homo sapiens GN=SORCS2 PE=1 SV=3
1083.6288	1082.6237	76.2 (M:76.2)	D.APPPPAAPLPR.W		39 - 49	SORT_HUMAN	Sortilin OS=Homo sapiens GN=SORT1 PE=1 SV=3
1680.9213	1679.9148	49.8 (M:49.8)	D.APPPPAAPLPRWSGPIG.V		39 - 55	SORT_HUMAN	Sortilin OS=Homo sapiens GN=SORT1 PE=1 SV=3
1198.6531	1197.6506	79.5 (M:79.5)	L.DAPPPPAAPLPR.W		38 - 49	SORT_HUMAN	Sortilin OS=Homo sapiens GN=SORT1 PE=1 SV=3
1795.9536	1794.9417	53.4 (M:53.4)	L.DAPPPPAAPLPRWSGPIG.V		38 - 55	SORT_HUMAN	Sortilin OS=Homo sapiens GN=SORT1 PE=1 SV=3
1792.8476	1791.8428	100.1 (M:100.1)	L.DQHPIDGYLSHTELAP.L		239 - 254	SPRC_HUMAN	SPARC OS=Homo sapiens GN=SPARC PE=1 SV=1
3144.5320	3143.5119	41.5 (M:41.5)	H.LKIEEQREKVHENENIGTTEPGEHQEA.K		381 - 407	SPRL1_HUMAN	SPARC-like protein 1 OS=Homo sapiens GN=SPARCL1 PE=1 SV=2
1834.8180	1833.7977	72.6 (M:72.6)	K.SKEESHEQSAEQGKSSS.Q		76 - 92	SPRL1_HUMAN	SPARC-like protein 1 OS=Homo sapiens GN=SPARCL1 PE=1 SV=2
2075.9853	2074.9767	59.8 (M:59.8)	V.LKSKEESHEQSAEQGKSSS.Q		74 - 92	SPRL1_HUMAN	SPARC-like protein 1 OS=Homo sapiens GN=SPARCL1 PE=1 SV=2
1042.5548	1041.5455	54.9 (M:54.9)	M.AEITNIRPS.F	Acetyl: 1	2 - 10	SYT11_HUMAN	Synaptotagmin-11 OS=Homo sapiens GN=SYT11 PE=1 SV=2
1587.7997	1586.7940	53.2 (M:53.2)	M.AEITNIRPSFDVSP.V	Acetyl: 1	2 - 15	SYT11_HUMAN	Synaptotagmin-11 OS=Homo sapiens GN=SYT11 PE=1 SV=2
1686.8628	1685.8625	28.8 (M:28.8)	M.AEITNIRPSFDVSPV.V	Acetyl: 1	2 - 16	SYT11_HUMAN	Synaptotagmin-11 OS=Homo sapiens GN=SYT11 PE=1 SV=2
1785.9312	1784.9309	43.4 (M:43.4)	M.AEITNIRPSFDVSPVV.A	Acetyl: 1	2 - 17	SYT11_HUMAN	Synaptotagmin-11 OS=Homo sapiens GN=SYT11 PE=1 SV=2
1856.9763	1855.9680	45.9 (M:45.9)	M.AEITNIRPSFDVSPVVA.G	Acetyl: 1	2 - 18	SYT11_HUMAN	Synaptotagmin-11 OS=Homo sapiens GN=SYT11 PE=1 SV=2
1914.0080	1912.9894	94.3 (M:94.3)	M.AEITNIRPSFDVSPVVAG.L	Acetyl: 1	2 - 19	SYT11_HUMAN	Synaptotagmin-11 OS=Homo sapiens GN=SYT11 PE=1 SV=2
2197.1794	2196.1790	54.8 (M:54.8)	M.AEITNIRPSFDVSPVVAGLIG.A	Acetyl: 1	2 - 22	SYT11_HUMAN	Synaptotagmin-11 OS=Homo sapiens GN=SYT11 PE=1 SV=2
1185.6256	1184.6037	37.3 (M:37.3)	C.QLEVTTERVQ.R	Gln->pyro-Glu: 1	32 - 41	TENR_HUMAN	Tenascin-R OS=Homo sapiens GN=TNR PE=1 SV=3
1655.7576	1654.7336	44.3 (M:44.3)	G.QTSDHESQVTFTHR.I	Gln->pyro-Glu: 1	104 - 117	TENR_HUMAN	Tenascin-R OS=Homo sapiens GN=TNR PE=1 SV=3
1785.8482	1784.8442	84.8 (M:84.8)	G.QTSDHESQVTFTHRI.N		104 - 118	TENR_HUMAN	Tenascin-R OS=Homo sapiens GN=TNR PE=1 SV=3
1768.8411	1767.8176	106.6 (M:106.6)	G.QTSDHESQVTFTHRI.N	Gln->pyro-Glu: 1	104 - 118	TENR_HUMAN	Tenascin-R OS=Homo sapiens GN=TNR PE=1 SV=3
1389.6448	1388.6361	41.9 (M:41.9)	A.TSEYQTFFNPR.T		317 - 327	THRB_HUMAN	Prothrombin OS=Homo sapiens GN=F2 PE=1 SV=2
1561.7323	1560.7209	76.4 (M:76.4)	R.TATSEYQTFFNPR.T		315 - 327	THRB_HUMAN	Prothrombin OS=Homo sapiens GN=F2 PE=1 SV=2
1288.5892	1287.5884	40.3 (M:40.3)	T.SEYQTFFNPR.T		318 - 327	THRB_HUMAN	Prothrombin OS=Homo sapiens GN=F2 PE=1 SV=2
2116.7779	2115.7764	68.6 (M:68.6)	A.VTEDDEDEDDDKEDEVGY.I		420 - 437	TICN1_HUMAN	Testican-1 OS=Homo sapiens GN=SPOCK1 PE=1 SV=1
1868.6634	1867.6603	97.1 (M:97.1)	R.AVTEDDEDEDDDKEDE.V		419 - 434	TICN1_HUMAN	Testican-1 OS=Homo sapiens GN=SPOCK1 PE=1 SV=1
2024.7690	2023.7502	87.9 (M:87.9)	R.AVTEDDEDEDDDKEDEVG.Y		419 - 436	TICN1_HUMAN	Testican-1 OS=Homo sapiens GN=SPOCK1 PE=1 SV=1
2187.8164	2186.8135	140.0 (M:140.0)	R.AVTEDDEDEDDDKEDEVGY.I		419 - 437	TICN1_HUMAN	Testican-1 OS=Homo sapiens GN=SPOCK1 PE=1 SV=1
2300.8978	2299.8976	42.2 (M:42.2)	R.AVTEDDEDEDDDKEDEVGYI.W		419 - 438	TICN1_HUMAN	Testican-1 OS=Homo sapiens GN=SPOCK1 PE=1 SV=1
2486.9704	2485.9769	124.5 (M:124.5)	R.AVTEDDEDEDDDKEDEVGYIW.-		419 - 439	TICN1_HUMAN	Testican-1 OS=Homo sapiens GN=SPOCK1 PE=1 SV=1
1916.6594	1915.6603	73.2 (M:73.2)	T.EDDEDEDDDKEDEVGY.I		422 - 437	TICN1_HUMAN	Testican-1 OS=Homo sapiens GN=SPOCK1 PE=1 SV=1
2955.9970	2954.9970	123.5 (M:123.5)	N.DEDEIEDDDEDEGDDDDGGDDHDVYI.-		411 - 436	TICN3_HUMAN	Testican-3 OS=Homo sapiens GN=SPOCK3 PE=1 SV=2
1741.8578	1740.8465	52.6 (M:52.6)	G.AVCKEPQEEVVPGGGRS.K		21 - 37	TKNK_HUMAN	Tachykinin-3 OS=Homo sapiens GN=TAC3 PE=1 SV=1
2427.9504	2426.9357	238.2 (M:238.2)	R.EEEEEEGVEEEEEEEGGAVGPH.K		90 - 111	TRH_HUMAN	Prothyroliberin OS=Homo sapiens GN=TRH PE=2 SV=1
1743.8480	1742.8363	73.5 (M:73.5)	L.SPYSYSTTAVVTNPKE.-		132 - 147	TTHY_HUMAN	Transthyretin OS=Homo sapiens GN=TTR PE=1 SV=1
3188.7089	3187.6936	57.3 (M:57.3)	K.LKKTETQEKNTLPTKETIEQEKRSEIS.-		18 - 44	TYB10_HUMAN	Thymosin beta-10 OS=Homo sapiens GN=TMSB10 PE=1 SV=2
2485.2645	2484.2708	33.6 (M:33.6)	K.KTETQEKNPLPSKETIEQEKQ.A		20 - 40	TYB4_HUMAN	Thymosin beta-4 OS=Homo sapiens GN=TMSB4X PE=1 SV=2
2829.4378	2828.4040	44.9 (M:44.9)	K.KTETQEKNPLPSKETIEQEKQAGES.-		20 - 44	TYB4_HUMAN	Thymosin beta-4 OS=Homo sapiens GN=TMSB4X PE=1 SV=2
3070.5958	3069.5830	140.8 (M:140.8)	K.LKKTETQEKNPLPSKETIEQEKQAGES.-		18 - 44	TYB4_HUMAN	Thymosin beta-4 OS=Homo sapiens GN=TMSB4X PE=1 SV=2
2357.1890	2356.1758	40.9 (M:40.9)	K.TETQEKNPLPSKETIEQEKQ.A		21 - 40	TYB4_HUMAN	Thymosin beta-4 OS=Homo sapiens GN=TMSB4X PE=1 SV=2
1563.7491	1562.7424	68.7 (M:68.7)	P.SKETIEQEKQAGES.-		31 - 44	TYB4_HUMAN	Thymosin beta-4 OS=Homo sapiens GN=TMSB4X PE=1 SV=2
2121.0940	2120.0651	48.5 (M:48.5)	A.APPGRPEAQPPPLSSEHKEP.V		23 - 42	VGF_HUMAN	Neurosecretory protein VGF OS=Homo sapiens GN=VGF PE=1 SV=2
3439.7164	3438.7168	61.8 (M:61.8)	A.APPGRPEAQPPPLSSEHKEPVAGDAVPGPKDGSAP.E		23 - 57	VGF_HUMAN	Neurosecretory protein VGF OS=Homo sapiens GN=VGF PE=1 SV=2
3568.7719	3567.7594	68.1 (M:68.1)	A.APPGRPEAQPPPLSSEHKEPVAGDAVPGPKDGSAPE.V		23 - 58	VGF_HUMAN	Neurosecretory protein VGF OS=Homo sapiens GN=VGF PE=1 SV=2
3667.8049	3666.8278	197.3 (M:197.3)	A.APPGRPEAQPPPLSSEHKEPVAGDAVPGPKDGSAPEV.R		23 - 59	VGF_HUMAN	Neurosecretory protein VGF OS=Homo sapiens GN=VGF PE=1 SV=2
3951.9626	3950.9875	196.1 (M:196.1)	A.APPGRPEAQPPPLSSEHKEPVAGDAVPGPKDGSAPEVRGA.R		23 - 62	VGF_HUMAN	Neurosecretory protein VGF OS=Homo sapiens GN=VGF PE=1 SV=2
3642.8665	3641.8424	113.9 (M:113.9)	A.AVLLQALDRPASPPAPSGSQQGPEEEAAEALLTETV.R		84 - 119	VGF_HUMAN	Neurosecretory protein VGF OS=Homo sapiens GN=VGF PE=1 SV=2
3596.8069	3595.7907	51.0 (M:51.0)	A.PPGRPEAQPPPLSSEHKEPVAGDAVPGPKDGSAPEV.R		24 - 59	VGF_HUMAN	Neurosecretory protein VGF OS=Homo sapiens GN=VGF PE=1 SV=2
3880.9662	3879.9504	90.0 (M:90.0)	A.PPGRPEAQPPPLSSEHKEPVAGDAVPGPKDGSAPEVRGA.R		24 - 62	VGF_HUMAN	Neurosecretory protein VGF OS=Homo sapiens GN=VGF PE=1 SV=2
2289.1608	2288.1702	42.1 (M:42.1)	A.SWGEFQARVPERAPLPPPAPS.Q		209 - 229	VGF_HUMAN	Neurosecretory protein VGF OS=Homo sapiens GN=VGF PE=1 SV=2
1077.5809	1076.5655	42.9 (M:42.9)	A.YQGVAAPFPK.A		269 - 278	VGF_HUMAN	Neurosecretory protein VGF OS=Homo sapiens GN=VGF PE=1 SV=2
1958.0575	1957.0534	39.8 (M:39.8)	A.YQGVAAPFPKARRPESAL.L		269 - 286	VGF_HUMAN	Neurosecretory protein VGF OS=Homo sapiens GN=VGF PE=1 SV=2
2489.2402	2488.2333	42.2 (M:42.2)	D.PSEELEALASLLQELRDFSPSSA.K		152 - 174	VGF_HUMAN	Neurosecretory protein VGF OS=Homo sapiens GN=VGF PE=1 SV=2
1830.0123	1828.9948	22.5 (M:22.5)	E.FQARVPERAPLPPPAPS.Q		213 - 229	VGF_HUMAN	Neurosecretory protein VGF OS=Homo sapiens GN=VGF PE=1 SV=2
2341.1897	2340.1822	96.1 (M:96.1)	E.HKEPVAGDAVPGPKDGSAPEVRGA.R		39 - 62	VGF_HUMAN	Neurosecretory protein VGF OS=Homo sapiens GN=VGF PE=1 SV=2
3671.8064	3670.8340	60.7 (M:60.7)	G.RPEAQPPPLSSEHKEPVAGDAVPGPKDGSAPEVRGA.R	Acetyl: 1	27 - 62	VGF_HUMAN	Neurosecretory protein VGF OS=Homo sapiens GN=VGF PE=1 SV=2
2407.2131	2406.2080	33.1 (M:33.1)	H.VRSPQPPPPAPAPARDELPDWN.E		503 - 524	VGF_HUMAN	Neurosecretory protein VGF OS=Homo sapiens GN=VGF PE=1 SV=2
2043.1288	2042.1061	38.7 (M:38.7)	K.KNAPPEPVPPPRAAPAPTHV.R		484 - 503	VGF_HUMAN	Neurosecretory protein VGF OS=Homo sapiens GN=VGF PE=1 SV=2
1170.6405	1169.6193	32.0 (M:32.0)	K.NAPPEPVPPPR.A		485 - 495	VGF_HUMAN	Neurosecretory protein VGF OS=Homo sapiens GN=VGF PE=1 SV=2
1577.8616	1576.8362	37.2 (M:37.2)	K.NAPPEPVPPPRAAPAP.T		485 - 500	VGF_HUMAN	Neurosecretory protein VGF OS=Homo sapiens GN=VGF PE=1 SV=2
1815.9465	1814.9428	89.4 (M:89.4)	K.NAPPEPVPPPRAAPAPTH.V		485 - 502	VGF_HUMAN	Neurosecretory protein VGF OS=Homo sapiens GN=VGF PE=1 SV=2
1915.0167	1914.0112	109.2 (M:109.2)	K.NAPPEPVPPPRAAPAPTHV.R		485 - 503	VGF_HUMAN	Neurosecretory protein VGF OS=Homo sapiens GN=VGF PE=1 SV=2
1056.5896	1055.5764	65.0 (M:65.0)	N.APPEPVPPPR.A		486 - 495	VGF_HUMAN	Neurosecretory protein VGF OS=Homo sapiens GN=VGF PE=1 SV=2
1564.8455	1563.8409	35.0 (M:35.0)	N.APPEPVPPPRAAPAPT.H		486 - 501	VGF_HUMAN	Neurosecretory protein VGF OS=Homo sapiens GN=VGF PE=1 SV=2
1800.9723	1799.9683	112.4 (M:112.4)	N.APPEPVPPPRAAPAPTHV.R		486 - 503	VGF_HUMAN	Neurosecretory protein VGF OS=Homo sapiens GN=VGF PE=1 SV=2
2057.9814	2056.9702	22.5 (M:22.5)	N.SEPQDEGELFQGVDPRALA.A		65 - 83	VGF_HUMAN	Neurosecretory protein VGF OS=Homo sapiens GN=VGF PE=1 SV=2
3174.6117	3173.5742	51.1 (M:51.1)	P.GRPEAQPPPLSSEHKEPVAGDAVPGPKDGSAP.E		26 - 57	VGF_HUMAN	Neurosecretory protein VGF OS=Homo sapiens GN=VGF PE=1 SV=2
3303.6045	3302.6167	94.0 (M:94.0)	P.GRPEAQPPPLSSEHKEPVAGDAVPGPKDGSAPE.V		26 - 58	VGF_HUMAN	Neurosecretory protein VGF OS=Homo sapiens GN=VGF PE=1 SV=2
3402.6788	3401.6852	191.9 (M:191.9)	P.GRPEAQPPPLSSEHKEPVAGDAVPGPKDGSAPEV.R		26 - 59	VGF_HUMAN	Neurosecretory protein VGF OS=Homo sapiens GN=VGF PE=1 SV=2
3686.8586	3685.8448	204.6 (M:204.6)	P.GRPEAQPPPLSSEHKEPVAGDAVPGPKDGSAPEVRGA.R		26 - 62	VGF_HUMAN	Neurosecretory protein VGF OS=Homo sapiens GN=VGF PE=1 SV=2
1598.8913	1597.8828	104.9 (M:104.9)	P.KTHLGEALAPLSKAY.Q		255 - 269	VGF_HUMAN	Neurosecretory protein VGF OS=Homo sapiens GN=VGF PE=1 SV=2
1667.8393	1666.8315	58.3 (M:58.3)	P.QPPPPAPAPARDELPD.W		507 - 522	VGF_HUMAN	Neurosecretory protein VGF OS=Homo sapiens GN=VGF PE=1 SV=2
1650.8141	1649.8049	88.1 (M:88.1)	P.QPPPPAPAPARDELPD.W	Gln->pyro-Glu: 1	507 - 522	VGF_HUMAN	Neurosecretory protein VGF OS=Homo sapiens GN=VGF PE=1 SV=2
1950.9198	1949.9272	35.3 (M:35.3)	P.QPPPPAPAPARDELPDWN.E	Gln->pyro-Glu: 1	507 - 524	VGF_HUMAN	Neurosecretory protein VGF OS=Homo sapiens GN=VGF PE=1 SV=2
1849.9370	1848.9330	53.3 (M:53.3)	P.VAGDAVPGPKDGSAPEVRGA.R		43 - 62	VGF_HUMAN	Neurosecretory protein VGF OS=Homo sapiens GN=VGF PE=1 SV=2
2762.1809	2761.1434	198.8 (M:198.8)	R.GGEERVGEEDEEAAEAEAEAEEAERA.R		373 - 398	VGF_HUMAN	Neurosecretory protein VGF OS=Homo sapiens GN=VGF PE=1 SV=2
2918.2565	2917.2446	209.5 (M:209.5)	R.GGEERVGEEDEEAAEAEAEAEEAERAR.Q		373 - 399	VGF_HUMAN	Neurosecretory protein VGF OS=Homo sapiens GN=VGF PE=1 SV=2
3231.3894	3230.3832	134.5 (M:134.5)	R.GGEERVGEEDEEAAEAEAEAEEAERARQNA.L		373 - 402	VGF_HUMAN	Neurosecretory protein VGF OS=Homo sapiens GN=VGF PE=1 SV=2
3344.4403	3343.4672	113.1 (M:113.1)	R.GGEERVGEEDEEAAEAEAEAEEAERARQNAL.L		373 - 403	VGF_HUMAN	Neurosecretory protein VGF OS=Homo sapiens GN=VGF PE=1 SV=2
2032.9088	2031.8981	45.8 (M:45.8)	R.GLQEAAEERESAREEEEA.E		350 - 367	VGF_HUMAN	Neurosecretory protein VGF OS=Homo sapiens GN=VGF PE=1 SV=2
2419.0549	2418.0419	117.3 (M:117.3)	R.GLQEAAEERESAREEEEAEQE.R		350 - 370	VGF_HUMAN	Neurosecretory protein VGF OS=Homo sapiens GN=VGF PE=1 SV=2
2171.2189	2170.2011	39.4 (M:39.4)	R.KKNAPPEPVPPPRAAPAPTHV.R		483 - 503	VGF_HUMAN	Neurosecretory protein VGF OS=Homo sapiens GN=VGF PE=1 SV=2
1916.8461	1915.8548	53.9 (M:53.9)	R.NSEPQDEGELFQGVDPR.A		64 - 80	VGF_HUMAN	Neurosecretory protein VGF OS=Homo sapiens GN=VGF PE=1 SV=2
1987.8900	1986.8919	62.7 (M:62.7)	R.NSEPQDEGELFQGVDPRA.L		64 - 81	VGF_HUMAN	Neurosecretory protein VGF OS=Homo sapiens GN=VGF PE=1 SV=2
2172.0082	2171.0131	112.3 (M:112.3)	R.NSEPQDEGELFQGVDPRALA.A		64 - 83	VGF_HUMAN	Neurosecretory protein VGF OS=Homo sapiens GN=VGF PE=1 SV=2
2173.0061	2171.9971	42.5 (M:42.5)	R.NSEPQDEGELFQGVDPRALA.A	Deamidated: 1	64 - 83	VGF_HUMAN	Neurosecretory protein VGF OS=Homo sapiens GN=VGF PE=1 SV=2
1656.7578	1655.7387	119.5 (M:119.5)	R.QQETAAAETETRTHT.L	Gln->pyro-Glu: 1	177 - 191	VGF_HUMAN	Neurosecretory protein VGF OS=Homo sapiens GN=VGF PE=1 SV=2
1870.8809	1869.8704	118.9 (M:118.9)	R.QQETAAAETETRTHTLT.R	Gln->pyro-Glu: 1	177 - 193	VGF_HUMAN	Neurosecretory protein VGF OS=Homo sapiens GN=VGF PE=1 SV=2
1851.9357	1850.9163	54.0 (M:54.0)	R.SPQPPPPAPAPARDELPD.W		505 - 522	VGF_HUMAN	Neurosecretory protein VGF OS=Homo sapiens GN=VGF PE=1 SV=2
1062.4825	1061.4600	44.5 (M:44.5)	S.QFQARMPDS.G	Gln->pyro-Glu: 1	230 - 238	VGF_HUMAN	Neurosecretory protein VGF OS=Homo sapiens GN=VGF PE=1 SV=2
1426.6779	1425.6711	62.2 (M:62.2)	S.QFQARMPDSGPLP.E	Gln->pyro-Glu: 1	230 - 242	VGF_HUMAN	Neurosecretory protein VGF OS=Homo sapiens GN=VGF PE=1 SV=2
2682.2361	2681.2544	91.4 (M:91.4)	S.QFQARMPDSGPLPETHKFGEGVSSP.K	Gln->pyro-Glu: 1	230 - 254	VGF_HUMAN	Neurosecretory protein VGF OS=Homo sapiens GN=VGF PE=1 SV=2
2557.2585	2556.2568	37.0 (M:37.0)	S.SEHKEPVAGDAVPGPKDGSAPEVRGA.R		37 - 62	VGF_HUMAN	Neurosecretory protein VGF OS=Homo sapiens GN=VGF PE=1 SV=2
1253.6643	1252.6524	39.0 (M:39.0)	T.RVNLESPGPER.V		194 - 204	VGF_HUMAN	Neurosecretory protein VGF OS=Homo sapiens GN=VGF PE=1 SV=2
1538.8281	1537.8001	42.7 (M:42.7)	T.RVNLESPGPERVW.R		194 - 206	VGF_HUMAN	Neurosecretory protein VGF OS=Homo sapiens GN=VGF PE=1 SV=2
897.4793	896.4756	28.3 (M:28.3)	Y.QGVAAPFPK.A	Gln->pyro-Glu: 1	270 - 278	VGF_HUMAN	Neurosecretory protein VGF OS=Homo sapiens GN=VGF PE=1 SV=2
1795.0067	1793.9901	54.5 (M:54.5)	Y.QGVAAPFPKARRPESAL.L		270 - 286	VGF_HUMAN	Neurosecretory protein VGF OS=Homo sapiens GN=VGF PE=1 SV=2
1777.9741	1776.9635	68.7 (M:68.7)	Y.QGVAAPFPKARRPESAL.L	Gln->pyro-Glu: 1	270 - 286	VGF_HUMAN	Neurosecretory protein VGF OS=Homo sapiens GN=VGF PE=1 SV=2
1764.9309	1763.9112	55.2 (M:55.2)	Q.RGHSRGRNQNSRRPS.R		383 - 397	VTNC_HUMAN	Vitronectin OS=Homo sapiens GN=VTN PE=1 SV=1
1875.9652	1874.9433	50.7 (M:50.7)	S.QRGHSRGRNQNSRRPS.R	Gln->pyro-Glu: 1	382 - 397	VTNC_HUMAN	Vitronectin OS=Homo sapiens GN=VTN PE=1 SV=1
2258.1062	2257.0836	70.1 (M:70.1)	L.DSGAGERRGGAAVGGGEQPPPAPAP.R		39 - 63	XYLT1_HUMAN	Xylosyltransferase 1 OS=Homo sapiens GN=XYLT1 PE=1 SV=1
2699.3367	2698.3284	88.2 (M:88.2)	L.DSGAGERRGGAAVGGGEQPPPAPAPRRE.R		39 - 66	XYLT1_HUMAN	Xylosyltransferase 1 OS=Homo sapiens GN=XYLT1 PE=1 SV=1
2371.1683	2370.1676	53.7 (M:53.7)	S.LDSGAGERRGGAAVGGGEQPPPAPAP.R		38 - 63	XYLT1_HUMAN	Xylosyltransferase 1 OS=Homo sapiens GN=XYLT1 PE=1 SV=1
2812.3979	2811.4124	125.2 (M:125.2)	S.LDSGAGERRGGAAVGGGEQPPPAPAPRRE.R		38 - 66	XYLT1_HUMAN	Xylosyltransferase 1 OS=Homo sapiens GN=XYLT1 PE=1 SV=1
